# Supplementary material for: Inhibition of the 60S ribosome biogenesis GTPase LSG1 causes endoplasmic reticular disruption and cellular senescence
Source: Aging Cell. 2019 May 31;18(4):e12981. doi: 10.1111/acel.12981 (PMC6612703; doi:10.1111/acel.12981)
Supplement: Supplementary file 2 [file ACEL-18-e12981-s002.xlsx]

## Sheet: All genes comparison
	shLSG1 v Control			RAS v Control
Genes	LogFC	p-value	adjusted p-value	LogFC	p-value	adjusted p-value
HMGCS1	13.9698	4.38793e-09	1.24703e-05	15.8028	9.92078e-10	1.31956e-07
SERPINE1	11.8787	3.0024e-08	3.2671e-05	0.063279	0.950529	0.962259
MSMO1	11.7767	3.32176e-08	3.2671e-05	13.3951	7.25019e-09	4.83842e-07
CYP51A1	10.7917	9.17154e-08	5.41147e-05	10.2873	1.58942e-07	3.95191e-06
FRMD6	10.578	1.15478e-07	6.32821e-05	1.29262	0.219157	0.29652
TNFRSF10D	10.1879	1.77592e-07	7.61983e-05	5.64573	8.70777e-05	0.00046838
CDK6	10.0495	2.07562e-07	8.01225e-05	-2.31663	0.0379048	0.0684906
TRIB1	9.6208	3.40112e-07	9.54988e-05	26.5117	1.67149e-12	1.52662e-09
DCBLD2	9.59994	3.48536e-07	9.54988e-05	13.5295	6.43616e-09	4.57411e-07
HMGCR	9.18485	5.72113e-07	0.000109591	18.4414	1.506e-10	4.48525e-08
ENC1	9.14079	6.03614e-07	0.00011175	30.4982	2.89278e-13	8.3228e-10
FAM46A	8.89384	8.18138e-07	0.000131865	-3.20023	0.00714648	0.0169641
MGC23284	8.85002	8.64058e-07	0.000134518	5.04717	0.000239823	0.00105917
WLS	8.20848	1.96818e-06	0.000226589	24.2727	5.02546e-12	3.62362e-09
CDKN1A	8.15333	2.11701e-06	0.000235797	15.845	9.60538e-10	1.31956e-07
PTGER4	7.9107	2.92963e-06	0.000291256	-3.91361	0.00185496	0.00558525
FDFT1	7.89706	2.98424e-06	0.000294131	12.4612	1.70913e-08	8.27382e-07
SLC6A15	7.87104	3.09141e-06	0.000302516	17.0621	3.90165e-10	8.76272e-08
BHLHE40	7.8406	3.22203e-06	0.000309196	22.6419	1.19361e-11	7.10979e-09
FZD8	7.78478	3.4771e-06	0.000323973	12.9126	1.12159e-08	6.22096e-07
SDE2	7.78001	3.49985e-06	0.000323973	8.26289	1.83222e-06	2.36138e-05
LRRC17	7.7453	3.6704e-06	0.000334627	10.3336	1.50992e-07	3.83072e-06
IDI1	7.72011	3.79971e-06	0.000342474	14.1717	3.69431e-09	3.10504e-07
SPTLC1	7.66587	4.09484e-06	0.000362701	2.38587	0.0333458	0.0614028
ATAD1	7.66433	4.10355e-06	0.000362701	4.68038	0.000457045	0.00179722
EPHA4	7.58334	4.59158e-06	0.000388987	0.647886	0.528593	0.607552
MUL1	7.57179	4.66603e-06	0.000392175	3.58492	0.003441	0.00928717
DHCR7	7.45141	5.52341e-06	0.000442519	11.4485	4.62187e-08	1.703e-06
MPZL1	7.39018	6.02239e-06	0.00046914	1.67365	0.118623	0.178156
KDM5B	7.38965	6.02691e-06	0.00046914	7.54999	4.81016e-06	4.91418e-05
FAM26E	7.37177	6.1816e-06	0.000473577	0.275909	0.787055	0.832059
POMT2	7.33446	6.51818e-06	0.000481191	10.8848	8.30563e-08	2.50082e-06
TMEM30A	7.26615	7.18584e-06	0.00051274	4.36394	0.000808259	0.00285023
FTX	7.19775	7.92763e-06	0.000546096	-2.21366	0.0457955	0.0802709
SQLE	7.19734	7.93234e-06	0.000546096	11.2164	5.86574e-08	1.98421e-06
MMP16	7.19036	8.01248e-06	0.000546124	4.57409	0.000552749	0.00209444
COL4A5	7.17448	8.19811e-06	0.000553271	7.05665	9.72687e-06	8.47159e-05
SPHK1	7.16983	8.25335e-06	0.000553727	16.2297	7.17683e-10	1.17906e-07
RNF11	7.12423	8.81639e-06	0.000580695	5.71227	7.8043e-05	0.000432911
ANGPTL4	7.1113	8.98326e-06	0.000587296	14.108	3.8996e-09	3.21834e-07
TRIAP1	7.07695	9.44331e-06	0.000596191	9.02334	6.97004e-07	1.14771e-05
PDLIM5	7.01881	1.02799e-05	0.000628728	1.67881	0.117597	0.176886
FBXL2	6.97592	1.09473e-05	0.000657796	-5.51341	0.000108469	0.000558497
DDX3Y	6.91125	1.20416e-05	0.000703094	-13.1144	9.32878e-09	5.53266e-07
JAG1	6.86878	1.28231e-05	0.000738135	5.36469	0.000139253	0.000678919
GORASP2	6.78084	1.4617e-05	0.000827491	-2.55115	0.0244914	0.0473519
ANKRD52	6.77066	1.48413e-05	0.000836733	6.88311	1.25535e-05	0.000104612
ITGB3	6.73677	1.56146e-05	0.000862578	21.2627	2.60225e-11	1.25308e-08
KLF7	6.73358	1.56894e-05	0.00086323	2.95531	0.0113958	0.0250197
TGFB2	6.71772	1.60676e-05	0.000875483	3.14665	0.00791471	0.018469
SLC26A2	6.67413	1.7158e-05	0.000914646	11.567	4.09834e-08	1.56399e-06
ZNF805	6.56805	2.01521e-05	0.00102253	2.01568	0.065488	0.108134
KCTD5	6.54085	2.10057e-05	0.00105413	11.448	4.62421e-08	1.703e-06
SEMA7A	6.51279	2.19266e-05	0.00108055	29.2621	4.86003e-13	8.3228e-10
GTF3C1	6.46876	2.34582e-05	0.00113161	4.06431	0.00140153	0.00444533
TMCO1	6.40802	2.57603e-05	0.00119917	7.55927	4.74824e-06	4.86083e-05
TIPARP	6.4007	2.60533e-05	0.00120179	13.4266	7.04994e-09	4.73452e-07
HINFP	6.39257	2.63827e-05	0.00120606	2.54353	0.0248442	0.047905
RRP12	6.34478	2.8412e-05	0.00127621	8.46617	1.4064e-06	1.92004e-05
SLC25A20	6.3404	2.86059e-05	0.00127655	6.08833	4.2512e-05	0.000268394
GNA13	6.3404	2.8606e-05	0.00127655	10.9768	7.53469e-08	2.33541e-06
MRPL32	6.30823	3.00747e-05	0.00131284	5.94963	5.30658e-05	0.000319641
BIRC2	6.29988	3.04691e-05	0.00132224	7.49484	5.19621e-06	5.20346e-05
VCAN	6.28005	3.1427e-05	0.0013582	-2.81542	0.0148676	0.0312642
LINC00641	6.27059	3.18954e-05	0.0013698	-4.7516	0.000402699	0.00161457
ZMAT3	6.25445	3.27113e-05	0.00137891	3.25941	0.00638452	0.0154074
TPM1	6.1951	3.59062e-05	0.00145969	-2.59445	0.0225774	0.0442631
CD2AP	6.18099	3.67135e-05	0.00148809	1.36299	0.196553	0.270712
DAAM1	6.09641	4.19699e-05	0.00164753	11.0112	7.26693e-08	2.27407e-06
HMCN1	6.09264	4.2222e-05	0.00164798	0.460996	0.652593	0.717941
ABTB2	6.0601	4.44649e-05	0.00172082	8.84746	8.66831e-07	1.34339e-05
FXC1	6.03663	4.61613e-05	0.00176651	8.10921	2.24471e-06	2.72146e-05
SEPT2	6.00093	4.88723e-05	0.00185383	-0.555423	0.588252	0.660903
SDF2	5.99332	4.9472e-05	0.00185964	6.82245	1.37372e-05	0.000112425
EDN1	5.99239	4.95452e-05	0.00185964	2.97959	0.0108811	0.0240901
LANCL2	5.98937	4.97856e-05	0.00185971	-1.74833	0.104508	0.160494
NXPE3	5.98422	5.01983e-05	0.00186879	1.54772	0.146229	0.211689
DCTN4	5.97621	5.08477e-05	0.00188274	0.558026	0.586526	0.65945
PRKAB2	5.96537	5.17406e-05	0.00190039	0.808951	0.433431	0.517022
SLC36A1	5.92159	5.55176e-05	0.00201081	7.72084	3.7959e-06	4.09109e-05
TACC1	5.91549	5.60657e-05	0.00202132	5.10712	0.000216203	0.000973333
EIF4EBP2	5.87013	6.03309e-05	0.00212476	4.42885	0.000718345	0.00258642
FAM40A	5.86753	6.05863e-05	0.00212829	1.37591	0.192619	0.266206
MFAP3	5.8658	6.07563e-05	0.0021288	0.415647	0.684603	0.745722
DNAJB14	5.8233	6.50946e-05	0.00220518	0.940957	0.364273	0.4495
TGFBR1	5.82233	6.51982e-05	0.00220518	2.1345	0.0528901	0.0906082
SLC9A6	5.82125	6.53118e-05	0.00220518	1.80181	0.0953383	0.148205
SEMA6D	5.81921	6.55299e-05	0.0022058	13.1927	8.69132e-09	5.26863e-07
TERF2IP	5.81369	6.6121e-05	0.00221749	3.56289	0.00358742	0.00960284
OTUD3	5.79103	6.86073e-05	0.00227956	4.33467	0.000852543	0.00297955
KIDINS220	5.79002	6.87197e-05	0.00227956	1.53789	0.1486	0.214432
SLC4A4	5.78472	6.93164e-05	0.00228278	-9.06904	6.58951e-07	1.09692e-05
TSPAN9	5.7819	6.96362e-05	0.00228781	5.57544	9.78259e-05	0.000513492
MVD	5.77862	7.00103e-05	0.0022946	4.94474	0.000286635	0.00122792
IL1RAP	5.77432	7.05034e-05	0.00230524	2.45177	0.0294974	0.0553127
ITGB8	5.77111	7.08743e-05	0.00231185	5.66648	8.4148e-05	0.000458016
ST7L	5.76267	7.1858e-05	0.00233283	-0.554683	0.588743	0.661388
SLC9A1	5.7464	7.37959e-05	0.00236769	12.5805	1.52711e-08	7.7201e-07
DCUN1D3	5.7172	7.74132e-05	0.00244933	4.2696	0.000960194	0.00328442
DNAJC16	5.70093	7.95099e-05	0.00249265	3.11658	0.00838145	0.0193538
BAK1	5.69111	8.08039e-05	0.00252167	10.2631	1.6329e-07	4.03804e-06
TSPAN11	5.68935	8.10373e-05	0.00252321	-2.61892	0.0215609	0.0426178
PSME4	5.67569	8.28797e-05	0.00257472	5.82608	6.48011e-05	0.000372545
FKBP10	5.65143	8.62617e-05	0.0026557	1.18162	0.258999	0.340005
CAV2	5.63006	8.93605e-05	0.00272603	-1.32716	0.207813	0.283597
ATXN1L	5.62856	8.95822e-05	0.00272603	2.73948	0.0171698	0.0352452
SEMA3C	5.62668	8.98614e-05	0.00272603	8.75762	9.70171e-07	1.45419e-05
ARMCX6	5.61386	9.17874e-05	0.00277591	-1.75251	0.103764	0.159601
F10	5.59656	9.44559e-05	0.00283161	-8.22125	1.93532e-06	2.45499e-05
CIAPIN1	5.58535	9.62297e-05	0.00287435	6.01543	4.7751e-05	0.000294679
UBL3	5.57787	9.74316e-05	0.00288296	1.74558	0.105	0.161123
ALG2	5.54579	0.00010277	0.00300202	3.10749	0.008528	0.019636
ZNF460	5.54358	0.000103148	0.00300664	7.15494	8.4329e-06	7.59571e-05
COPB1	5.52481	0.000106427	0.00306957	0.883383	0.393438	0.478057
TNFRSF10B	5.51429	0.000108311	0.00310893	11.6457	3.78621e-08	1.46529e-06
FBN1	5.5134	0.000108472	0.00310893	1.96825	0.0712518	0.116001
TNFRSF10C	5.51056	0.000108988	0.00311403	4.76142	0.000395755	0.00159325
NOL6	5.50743	0.000109559	0.00311403	-1.96106	0.072165	0.117209
SLC16A1	5.49652	0.000111575	0.00316475	9.00279	7.1487e-07	1.17252e-05
MSANTD3	5.48983	0.00011283	0.00319373	9.95729	2.3049e-07	5.06045e-06
RAB18	5.48664	0.000113433	0.00320419	3.24281	0.00658958	0.0158298
ATXN7L3B	5.48222	0.000114275	0.00322075	-0.426503	0.676879	0.738963
MAN2A1	5.46458	0.000117703	0.00329087	8.86307	8.50108e-07	1.32346e-05
SEC24C	5.45495	0.000119619	0.00332409	3.06935	0.00917089	0.0208602
SEC61A1	5.45174	0.000120265	0.00332581	-1.91794	0.0778709	0.124776
DOK6	5.42157	0.000126517	0.00341197	-1.82282	0.0919386	0.143884
LIPA	5.41929	0.000127005	0.0034184	4.66895	0.000466459	0.00182742
SCARNA7	5.39147	0.000133097	0.00354063	4.96703	0.000275692	0.00119035
TDG	5.38624	0.000134277	0.00355134	3.99656	0.00158932	0.00491216
ACVR2A	5.35773	0.000140901	0.0036793	-0.867633	0.401685	0.485624
EPHB2	5.29503	0.000156705	0.0039778	5.36392	0.000139433	0.000679065
TMEM45A	5.29471	0.000156789	0.0039778	-4.93509	0.000291511	0.00124492
SPNS1	5.2901	0.000158025	0.00398965	6.18375	3.65539e-05	0.000237228
TBC1D13	5.28799	0.000158592	0.00398965	-1.52649	0.151391	0.217863
EAF1	5.27988	0.000160796	0.00400529	10.3672	1.45489e-07	3.72962e-06
ETNK1	5.2764	0.000161751	0.00402176	7.89233	3.00343e-06	3.41186e-05
PTX3	5.26482	0.000164974	0.00408643	5.41699	0.000127497	0.000633717
KCTD2	5.26452	0.000165057	0.00408643	0.420757	0.680962	0.742592
GOPC	5.24488	0.000170681	0.00419035	4.99659	0.000261853	0.00114321
FZD6	5.24366	0.000171034	0.00419035	-1.45842	0.168998	0.239082
SPTAN1	5.24281	0.000171284	0.00419035	0.92066	0.374378	0.459586
SRSF8	5.23538	0.000173469	0.00422213	-4.21551	0.00106034	0.00355176
GALNT1	5.23024	0.000174999	0.00423584	6.74305	1.5468e-05	0.000123705
TAOK1	5.22736	0.000175863	0.00424925	1.96511	0.0716494	0.116538
DIP2B	5.22472	0.00017666	0.0042606	8.92335	7.8868e-07	1.25202e-05
FAM190B	5.20848	0.000181635	0.00434276	-0.321979	0.752705	0.804122
AACS	5.19751	0.00018508	0.00438807	4.98427	0.00026753	0.00116133
KLHL21	5.19689	0.000185278	0.00438807	6.34482	2.84103e-05	0.000197074
EPB41L5	5.19118	0.000187098	0.00441939	-5.67721	8.26735e-05	0.000452146
NOL9	5.18177	0.000190144	0.0044714	2.32538	0.0372972	0.0675799
ABCF3	5.16217	0.000196648	0.00457399	6.60419	1.90742e-05	0.000144854
SENP5	5.13346	0.000206603	0.00476749	2.75642	0.0166279	0.0343319
NUDT9	5.11701	0.000212546	0.00487752	3.17524	0.00749499	0.0176763
NAP1L5	5.11539	0.000213139	0.00488295	2.25387	0.042545	0.0753739
NFAT5	5.10714	0.000216193	0.00492147	1.43318	0.175953	0.247114
USP47	5.09993	0.000218903	0.00497065	0.186049	0.855344	0.887273
ME1	5.06132	0.000234016	0.00523698	2.16398	0.0501355	0.086615
RP2	5.06055	0.000234326	0.00523698	7.1815	8.11556e-06	7.37289e-05
GPR155	5.05304	0.000237397	0.00529697	-1.53214	0.15	0.216203
ACVR1	5.04237	0.000241829	0.00536094	3.47118	0.00426838	0.0110815
RHOB	5.03403	0.000245353	0.00540292	0.135298	0.894496	0.915889
INSIG1	5.03376	0.000245467	0.00540292	8.86062	8.52705e-07	1.326e-05
DDX49	5.03244	0.000246033	0.00540292	5.70173	7.94053e-05	0.000438607
MIR31HG	5.0323	0.00024609	0.00540292	8.14233	2.14811e-06	2.63702e-05
FLNC	5.03	0.000247074	0.00540721	-10.5271	1.22062e-07	3.2725e-06
ANO3	5.02637	0.000248637	0.00542408	-2.64954	0.0203518	0.0406028
ZNF841	5.01627	0.000253041	0.00550265	6.29659	3.06256e-05	0.000207811
BSDC1	5.01079	0.000255463	0.00553657	7.14832	8.51409e-06	7.65374e-05
PDGFC	5.00272	0.000259074	0.00557368	8.81397	9.03906e-07	1.38343e-05
SERINC5	5.00253	0.000259156	0.00557368	-1.87679	0.0836975	0.132853
SLC2A3	5.00063	0.000260017	0.00557469	3.20053	0.0071423	0.0169583
RNF216P1	4.99549	0.000262352	0.00559988	-1.4411	0.173744	0.244584
BAZ2A	4.99535	0.000262418	0.00559988	6.92653	1.1773e-05	9.94388e-05
IFITM10	4.98132	0.000268909	0.00570287	2.01661	0.0653792	0.107993
PDLIM4	4.97219	0.000273223	0.00576758	26.9011	1.393e-12	1.38551e-09
TMEM5	4.97036	0.000274097	0.00577712	-3.8143	0.00223372	0.00650276
HCCS	4.96897	0.000274761	0.00577823	7.57053	4.67422e-06	4.79677e-05
YRDC	4.96761	0.000275415	0.00577823	9.31769	4.87311e-07	8.72701e-06
RHOJ	4.96118	0.000278521	0.00581667	3.37474	0.00512636	0.0128851
SLC35E1	4.95043	0.000283796	0.00590883	5.05223	0.000237731	0.00105266
TTC17	4.94718	0.000285416	0.00593165	1.29954	0.216843	0.293755
FOXD1	4.94649	0.000285758	0.00593165	-0.865509	0.402807	0.486722
C21orf91	4.94112	0.000288454	0.00596051	-1.76709	0.101206	0.156192
ATG9A	4.93319	0.000292479	0.00602602	2.37307	0.0341467	0.0626502
FGF2	4.92358	0.000297442	0.00610023	6.9185	1.19133e-05	0.000100438
APLP1	4.90749	0.000305941	0.00622793	8.31585	1.70946e-06	2.23897e-05
WDR82	4.89967	0.000310166	0.00628031	1.71237	0.111108	0.168869
FBXO17	4.8592	0.000333013	0.00664004	-4.72565	0.000421676	0.00167935
RNF139	4.85458	0.000335729	0.00667549	4.11185	0.00128351	0.0041287
PMM2	4.84675	0.00034039	0.006721	1.89905	0.0804989	0.128446
PVRL3	4.83415	0.000348028	0.00682107	-5.6667	8.4117e-05	0.000458016
TSPAN17	4.83334	0.000348522	0.00682107	-1.03658	0.31926	0.404463
SRPX2	4.82855	0.000351477	0.00686909	12.4635	1.70545e-08	8.27382e-07
ISG20L2	4.80957	0.000363444	0.00706572	7.04865	9.84109e-06	8.53762e-05
CDC42SE1	4.80871	0.000363996	0.00706572	16.6124	5.40426e-10	1.05769e-07
UTP14C	4.79798	0.000370962	0.00717821	2.68797	0.0189273	0.0381649
CLINT1	4.79099	0.000375577	0.00723685	1.40313	0.184542	0.256986
NREP	4.77553	0.000385985	0.00737516	-11.8119	3.20765e-08	1.29631e-06
STARD4	4.77235	0.000388166	0.00739621	3.81661	0.00222407	0.00647911
TRHDE-AS1	4.7673	0.000391654	0.00744197	-10.5316	1.21467e-07	3.26827e-06
VASN	4.76608	0.0003925	0.00744771	5.34166	0.000144785	0.000700687
ACER2	4.76522	0.000393098	0.00744875	6.56605	2.02136e-05	0.000151078
PBXIP1	4.76274	0.000394825	0.00746812	7.59859	4.49518e-06	4.64785e-05
NOXO1	4.76219	0.000395211	0.00746812	4.82624	0.000352912	0.00145148
ZNF432	4.75974	0.000396933	0.00747213	7.53318	4.9245e-06	5.00858e-05
PURB	4.75335	0.000401451	0.0075135	5.78098	6.97414e-05	0.000395307
SKI	4.75124	0.000402954	0.00752156	-1.57794	0.139142	0.203441
PI4KB	4.74775	0.00040546	0.00755755	4.72545	0.000421825	0.00167945
PCDHB15	4.7439	0.000408237	0.00758866	-2.5481	0.0246323	0.0475835
GPAM	4.73611	0.000413921	0.0076528	-2.22988	0.0444569	0.0782422
DAPK3	4.73	0.000418435	0.00769471	3.30282	0.00587806	0.0144216
MPC2	4.72392	0.000422978	0.00775742	0.0218252	0.982926	0.986093
NECAP1	4.72061	0.000425469	0.0077719	5.42098	0.000126644	0.000630457
TRIM4	4.7061	0.000436587	0.00791103	0.64704	0.529123	0.608079
SLC39A9	4.70607	0.000436613	0.00791103	6.82359	1.37139e-05	0.000112369
FAM171A2	4.70541	0.000437128	0.00791103	-3.02196	0.0100374	0.0224731
TYW1	4.70332	0.000438757	0.00793003	3.37505	0.00512341	0.0128814
YKT6	4.70096	0.000440597	0.0079528	4.84838	0.000339412	0.0014095
DCTN5	4.69872	0.00044236	0.00797412	2.87366	0.0133106	0.0284753
LOC100128252	4.68829	0.000450653	0.00810229	4.1457	0.00120575	0.00392275
KIAA1715	4.68421	0.000453942	0.00814006	-5.17712	0.000191664	0.000882325
P4HA1	4.68258	0.000455259	0.008153	3.86056	0.00204829	0.00606344
TUFT1	4.66803	0.000467221	0.00834453	-3.46171	0.00434574	0.0112588
YIPF6	4.65971	0.000474209	0.00841085	9.0369	6.8547e-07	1.1328e-05
RGMB	4.65928	0.000474568	0.00841085	-8.9989	7.18302e-07	1.17431e-05
CDH2	4.65642	0.000476999	0.00844165	-2.10462	0.0558258	0.0947606
PEPD	4.65469	0.000478474	0.00844165	1.48772	0.161218	0.229805
MGC12916	4.65435	0.000478771	0.00844165	-4.49808	0.0006338	0.00232977
IDS	4.64796	0.00048426	0.00851651	14.9578	1.9291e-09	2.06474e-07
AAR2	4.64313	0.000488458	0.00853555	3.19198	0.00725966	0.0171923
AFF4	4.64218	0.000489292	0.00853924	9.73115	2.99025e-07	6.01564e-06
ATP7B	4.62489	0.000504652	0.00874049	2.64876	0.0203815	0.0406444
GCC1	4.62204	0.000507229	0.00876646	2.93012	0.0119556	0.0260358
GLCCI1	4.6213	0.000507905	0.00876646	-2.29808	0.039224	0.0705208
LPHN3	4.60405	0.000523832	0.00894825	5.54583	0.000102763	0.000534897
ADO	4.60286	0.000524952	0.00895622	7.33698	6.49479e-06	6.20493e-05
RNF187	4.59418	0.000533184	0.00907518	4.82719	0.00035232	0.00144992
ANO6	4.59411	0.000533249	0.00907518	2.9652	0.0111833	0.0246161
FP588	4.58619	0.00054088	0.00913475	-1.85378	0.0871262	0.137562
ZNF134	4.56894	0.000557891	0.00933793	1.54064	0.147934	0.213718
SPRYD3	4.5686	0.000558231	0.00933793	3.33451	0.00553401	0.0137348
USP20	4.56463	0.000562222	0.00938178	5.64421	8.72961e-05	0.000469003
MED23	4.55541	0.000571618	0.00948083	-0.962201	0.353904	0.439095
TSC22D3	4.5521	0.000575026	0.00952583	-0.11034	0.913863	0.932653
HSPA13	4.54891	0.000578338	0.00954785	1.05149	0.31262	0.397521
AKAP8L	4.54489	0.000582534	0.00959221	3.65026	0.00304139	0.00838203
OR2H2	4.53821	0.000589575	0.00965437	0.533139	0.603138	0.6742
LPIN1	4.53797	0.000589832	0.00965437	10.6515	1.0663e-07	2.9813e-06
YIPF5	4.53298	0.000595153	0.00971823	1.49921	0.15825	0.226214
KIRREL	4.5323	0.000595884	0.00971859	6.74592	1.54017e-05	0.000123322
ALG5	4.53102	0.000597265	0.0097294	2.25577	0.0423967	0.0751404
NEO1	4.5267	0.000601926	0.00978219	-6.59981	1.92017e-05	0.000145419
CPEB2	4.51352	0.00061639	0.00994645	-0.213363	0.834429	0.870057
AP5Z1	4.50323	0.000627934	0.0101089	0.499855	0.625721	0.694514
KDM4B	4.49878	0.000633002	0.0101666	7.92538	2.87203e-06	3.28712e-05
TOM1L2	4.49271	0.000639971	0.0102545	-2.63566	0.0208914	0.0415041
ANGEL1	4.48593	0.000647855	0.0103687	7.47146	5.36969e-06	5.33465e-05
BTRC	4.47041	0.000666288	0.0106141	6.22518	3.42479e-05	0.000226446
PHLPP2	4.46942	0.000667474	0.0106184	0.771715	0.454398	0.537169
SPIRE1	4.46856	0.000668514	0.0106184	6.4303	2.48891e-05	0.000177133
TRPC6	4.46762	0.000669656	0.0106184	-7.40415	5.90449e-06	5.76972e-05
SLC38A7	4.46496	0.000672877	0.0106502	4.30579	0.000898697	0.00310834
ZDHHC9	4.46242	0.000675976	0.0106692	3.19157	0.00726535	0.0171998
ZNF654	4.45904	0.000680122	0.0106854	2.24711	0.0430755	0.0761537
ZFAND3	4.45448	0.000685767	0.0107494	1.81167	0.0937294	0.146252
FBXL17	4.45304	0.000687551	0.0107651	1.48448	0.162064	0.23063
NOP16	4.45189	0.000688981	0.0107752	7.25868	7.26314e-06	6.74901e-05
PGGT1B	4.45045	0.000690778	0.0107909	0.44454	0.66413	0.728003
PTPRK	4.44654	0.000695686	0.0108448	6.2473	3.30798e-05	0.000220318
MVK	4.44645	0.000695809	0.0108448	5.96292	5.19449e-05	0.000315306
MAU2	4.44026	0.000703647	0.0109545	2.06439	0.0600193	0.10057
FIGN	4.43763	0.000707015	0.0109695	-6.04733	4.53797e-05	0.000282464
PEX13	4.43046	0.000716252	0.0110839	3.86887	0.00201669	0.0059932
CLCN6	4.42941	0.000717623	0.0110839	-2.3718	0.0342274	0.0627816
KALRN	4.4277	0.000719854	0.0111059	-0.497899	0.627062	0.695691
RBM28	4.42338	0.000725508	0.0111805	3.21004	0.00701406	0.0166914
BCAR3	4.41709	0.000733837	0.0112582	1.12269	0.282336	0.365596
PCDHB13	4.41501	0.000736608	0.0112881	-1.40976	0.182618	0.254928
DUSP18	4.38328	0.000780313	0.0117734	9.20508	5.58242e-07	9.73017e-06
WNT5A	4.38258	0.000781304	0.0117754	20.9761	3.0783e-11	1.40576e-08
ZNF420	4.37674	0.000789651	0.0118423	3.69341	0.00280367	0.00785006
STRN3	4.37525	0.000791792	0.0118423	1.8742	0.084077	0.133409
TSPAN6	4.37091	0.000798075	0.0118994	2.72055	0.0177962	0.036308
DSEL	4.36937	0.000800306	0.0119176	-5.80551	6.70065e-05	0.000382815
GCLC	4.36704	0.000803717	0.0119233	0.96296	0.353537	0.438777
CDKN2B	4.3621	0.000810976	0.0119982	14.6489	2.48092e-09	2.41054e-07
SNX30	4.34783	0.000832331	0.0122113	1.30244	0.215882	0.292627
RAP1B	4.34756	0.000832741	0.0122113	4.43634	0.000708668	0.00255695
ELOVL1	4.34707	0.000833486	0.0122113	0.453464	0.657862	0.72252
GRB2	4.34688	0.000833769	0.0122113	6.8689	1.28208e-05	0.000106452
IL17RA	4.34668	0.00083407	0.0122113	5.3667	0.000138782	0.000677614
LUM	4.34654	0.000834294	0.0122113	-4.14311	0.00121151	0.0039387
SIPA1L2	4.34053	0.000843482	0.0123195	6.3801	2.6897e-05	0.000188389
KITLG	4.33871	0.00084628	0.0123341	4.87669	0.000322927	0.00135294
PRCC	4.33616	0.000850232	0.0123604	7.6216	4.35373e-06	4.54273e-05
ZDHHC5	4.33533	0.000851509	0.0123604	2.26456	0.0417188	0.0741018
ZNF192	4.32605	0.000866054	0.0125158	-3.98356	0.00162823	0.00501612
C7orf43	4.32464	0.000868276	0.0125347	5.56345	9.97943e-05	0.000522224
RC3H2	4.32296	0.000870947	0.0125468	12.2121	2.16874e-08	9.77359e-07
CAB39	4.32089	0.000874242	0.0125719	5.91095	5.64785e-05	0.00033554
DEGS1	4.31331	0.000886438	0.0126522	3.274	0.00620957	0.0150489
PCDH7	4.31151	0.000889355	0.0126786	-8.8381	8.77029e-07	1.35766e-05
IST1	4.3094	0.00089278	0.0127142	0.702749	0.494887	0.575543
SC5DL	4.30263	0.000903894	0.0127677	4.37466	0.00079265	0.00280675
PLAU	4.30219	0.000904631	0.0127677	17.502	2.85836e-10	7.3886e-08
PSG9	4.30069	0.000907114	0.0127855	-0.586448	0.567848	0.642989
FEM1B	4.29966	0.000908817	0.0127963	5.0585	0.000235163	0.00104466
UBR3	4.29423	0.000917876	0.0129106	1.87468	0.0840066	0.133313
LAMA2	4.27976	0.000942501	0.0131489	-7.20229	7.87592e-06	7.19814e-05
SS18	4.27504	0.000950674	0.013228	3.33233	0.00555707	0.013782
SURF6	4.27482	0.000951067	0.013228	2.64123	0.0206733	0.0411365
CXADR	4.25411	0.000987842	0.0136167	15.6718	1.09752e-09	1.41849e-07
E2F3	4.2503	0.00099476	0.0136967	3.2595	0.00638346	0.0154074
XYLT1	4.24223	0.00100959	0.0138037	-5.91112	5.6463e-05	0.00033554
PEX3	4.23931	0.00101501	0.0138337	-5.40603	0.00012987	0.000642208
MEX3C	4.23893	0.00101572	0.0138337	1.54992	0.145703	0.211074
C8orf76	4.23181	0.00102908	0.0139693	4.87541	0.000323654	0.00135433
PARL	4.23171	0.00102927	0.0139693	3.79065	0.0023351	0.00674485
CAMSAP2	4.2314	0.00102986	0.0139693	6.97782	1.09166e-05	9.31823e-05
TMEM59	4.23091	0.00103078	0.0139693	4.83027	0.000350415	0.00144425
FRS2	4.22882	0.00103474	0.013994	-1.09129	0.295408	0.379767
TLE4	4.22671	0.00103876	0.0140345	-3.56919	0.00354488	0.00951692
RANBP6	4.22337	0.00104514	0.0140991	3.03816	0.00973242	0.0219155
C16orf45	4.22313	0.0010456	0.0140991	6.32187	2.94426e-05	0.000202187
PRICKLE2	4.22123	0.00104927	0.0141257	4.13677	0.00122577	0.00396905
SMTN	4.22104	0.00104963	0.0141257	8.33503	1.66719e-06	2.19199e-05
EXOG	4.21492	0.0010615	0.0142714	-0.815475	0.429823	0.513638
STYX	4.21273	0.00106577	0.0142867	4.1538	0.00118787	0.00387655
PCDHB14	4.2105	0.00107014	0.0143173	-1.56775	0.141499	0.206227
SLC30A7	4.20296	0.00108507	0.0144904	3.66063	0.00298245	0.00827453
PSTPIP2	4.2007	0.0010896	0.014535	-1.71423	0.110759	0.168452
ZNF671	4.19654	0.00109797	0.0146058	0.0943505	0.926302	0.943084
LOC100130872	4.19596	0.00109914	0.0146058	4.40708	0.000747287	0.00267236
ATP6V0A1	4.1949	0.00110128	0.0146198	7.075	9.47023e-06	8.27504e-05
FBXO28	4.18651	0.00111842	0.0147899	9.07061	6.57681e-07	1.09613e-05
DCP2	4.18306	0.00112554	0.0148697	2.19458	0.0474189	0.0826618
ASB6	4.17999	0.00113191	0.0149215	3.50915	0.00397182	0.0104401
SERTAD1	4.17425	0.00114395	0.0150176	8.73315	1.00054e-06	1.48349e-05
SPOCD1	4.1718	0.00114912	0.0150343	-15.1848	1.60827e-09	1.91594e-07
TAP1	4.17174	0.00114923	0.0150343	8.35243	1.62979e-06	2.15107e-05
SMG8	4.17135	0.00115007	0.0150343	2.72611	0.0176101	0.0359873
SLC35A2	4.169	0.00115505	0.0150851	1.33716	0.204617	0.279932
CLCN5	4.16373	0.00116632	0.0152032	10.025	2.13396e-07	4.78535e-06
ROBO1	4.16232	0.00116935	0.0152221	1.15475	0.26945	0.351453
ZER1	4.1579	0.00117894	0.0152844	-0.367255	0.719473	0.775453
NDNL2	4.14974	0.00119679	0.0154388	-1.71604	0.110417	0.168005
TUSC3	4.14862	0.00119926	0.0154561	4.88013	0.000320986	0.00134714
ORMDL3	4.14787	0.00120093	0.0154631	-2.03311	0.0634806	0.105314
RAB22A	4.14713	0.00120257	0.0154697	6.34095	2.85813e-05	0.00019786
MXD1	4.13692	0.00122543	0.0156901	8.28771	1.77355e-06	2.29873e-05
DACT1	4.136	0.00122753	0.0157023	0.309684	0.761822	0.811899
ZNF229	4.13525	0.00122921	0.0157091	4.40606	0.000748682	0.00267596
DCAF7	4.13458	0.00123075	0.0157141	7.76491	3.57298e-06	3.9035e-05
ADAM23	4.13343	0.00123335	0.015718	-9.30832	4.9283e-07	8.81431e-06
COL4A3BP	4.13173	0.00123722	0.0157207	5.53327	0.000104935	0.000544894
SPSB1	4.13094	0.00123904	0.0157207	21.2299	2.65251e-11	1.25308e-08
MMADHC	4.12878	0.001244	0.0157512	4.50478	0.000626187	0.00230812
PCDHB16	4.12825	0.00124522	0.015752	-1.82352	0.0918264	0.143741
C11orf94	4.12624	0.00124984	0.0157916	0.569956	0.578647	0.652896
HSF2BP	4.1221	0.00125944	0.0158733	1.89983	0.0803883	0.128284
SLC29A3	4.11713	0.00127105	0.0159609	-0.744181	0.470307	0.552591
PTPLB	4.10857	0.00129132	0.016185	3.29874	0.00592388	0.0145027
ATXN7L3	4.1081	0.00129244	0.016185	5.01628	0.000253036	0.00111073
THBS2	4.10263	0.00130556	0.0162612	4.83547	0.000347217	0.00143409
SLC6A8	4.1026	0.00130564	0.0162612	10.0167	2.15417e-07	4.79234e-06
FBXO10	4.09984	0.00131232	0.0163147	2.04752	0.0618635	0.103181
PRMT5	4.09798	0.00131685	0.0163549	0.578242	0.573208	0.647559
PRKCI	4.09753	0.00131795	0.0163549	-5.43632	0.000123419	0.000617547
VIPAS39	4.09614	0.00132133	0.0163673	2.63154	0.0210544	0.0417673
CHIC2	4.09363	0.00132747	0.0164285	4.0359	0.00147732	0.00462824
DHX33	4.08984	0.00133683	0.0165145	2.80272	0.0152304	0.0319144
FAM122A	4.08286	0.00135419	0.0166305	-0.9901	0.340607	0.425719
CCDC47	4.08139	0.00135789	0.0166396	4.7427	0.000409109	0.00163844
UBE3D	4.07827	0.00136576	0.0166764	2.26352	0.0417982	0.0742236
ZNF643	4.06651	0.00139581	0.0169677	6.32952	2.90941e-05	0.000200397
VEGFC	4.06601	0.00139712	0.0169685	5.71001	7.83325e-05	0.000433976
FBXO22	4.06523	0.00139913	0.0169779	4.18846	0.00111442	0.00368958
FLRT3	4.06228	0.00140681	0.017041	5.66877	8.38302e-05	0.000457013
PTPRJ	4.06163	0.00140849	0.0170462	7.88531	3.03214e-06	3.43599e-05
LMBR1L	4.06043	0.00141164	0.0170513	1.92956	0.0762942	0.122708
MBD1	4.05929	0.00141462	0.0170513	4.93778	0.00029014	0.001241
COG5	4.05909	0.00141514	0.0170513	-2.111	0.0551871	0.0939092
MRPL42P5	4.05851	0.00141668	0.0170549	3.64181	0.00309028	0.00848604
PIP5K1C	4.05385	0.00142896	0.0171177	5.71401	7.78204e-05	0.000432229
PLD3	4.05369	0.00142939	0.0171177	1.50692	0.156285	0.223754
ATG4A	4.0457	0.00145071	0.0172974	9.21462	5.51824e-07	9.64284e-06
NUDCD3	4.04401	0.00145528	0.0173067	1.91618	0.0781132	0.125076
BTG2	4.04327	0.00145726	0.0173152	0.740152	0.472663	0.554788
ZKSCAN1	4.04021	0.00146557	0.0173989	0.973567	0.348443	0.43393
KDELR2	4.03462	0.00148083	0.0175345	-2.07423	0.058968	0.0990998
ACVR1B	4.02994	0.00149375	0.0176294	4.62195	0.000507314	0.00196001
PPP3CA	4.02676	0.00150259	0.0176549	-0.99718	0.33729	0.422345
APCDD1L-AS1	4.02015	0.00152117	0.0178119	3.86136	0.00204524	0.00605572
RAB2B	4.01881	0.00152495	0.0178409	2.52071	0.0259304	0.0495739
GNPTG	4.01795	0.0015274	0.0178544	2.68191	0.0191451	0.0385377
GAS2L1	4.0164	0.00153178	0.0178862	8.97537	7.39474e-07	1.20199e-05
GEM	4.01607	0.00153273	0.0178862	6.52351	2.15699e-05	0.000158875
SKIL	4.00924	0.0015523	0.0180549	8.1743	2.05905e-06	2.56282e-05
LATS1	4.00821	0.00155526	0.0180707	3.95666	0.00171183	0.00521968
LOC642852	4.00766	0.00155686	0.0180707	0.529857	0.605347	0.676007
TMEM200C	4.00735	0.00155777	0.0180707	8.08163	2.32868e-06	2.79912e-05
C1orf52	4.00562	0.00156277	0.0180942	2.79643	0.0154132	0.0322275
FNIP2	4.00457	0.00156583	0.0181028	-0.0518985	0.959417	0.968822
SLC17A5	4.0031	0.00157011	0.0181081	10.7144	9.96426e-08	2.8739e-06
R3HDM4	4.0009	0.00157655	0.0181429	-0.386495	0.705525	0.763572
RBM24	4.00019	0.00157862	0.0181436	-6.00564	4.85052e-05	0.000297725
PTPRN	3.99577	0.00159165	0.0182322	-1.35096	0.200276	0.275033
SMCR7L	3.98776	0.00161555	0.018475	4.11055	0.0012866	0.0041358
PPIC	3.98456	0.00162518	0.0185386	3.56993	0.00353993	0.00950736
C15orf57	3.98259	0.00163115	0.0185914	8.18508	2.02991e-06	2.54131e-05
ANO4	3.98045	0.00163767	0.0186346	-12.987	1.0477e-08	5.98061e-07
PITPNM3	3.97887	0.00164249	0.0186705	-6.68303	1.69292e-05	0.000132607
COL4A6	3.97852	0.00164355	0.0186705	2.37204	0.0342123	0.0627622
ZNF586	3.97557	0.00165262	0.0187579	1.03188	0.321371	0.406504
POLR3D	3.9737	0.00165838	0.0187853	6.27476	3.16878e-05	0.000213223
SREBF2	3.97345	0.00165914	0.0187853	12.8384	1.20099e-08	6.55518e-07
C5orf24	3.97316	0.00166005	0.0187853	3.43634	0.00456019	0.0116972
PGBD3	3.97133	0.0016657	0.0188142	1.94419	0.074351	0.120204
KAZN	3.9713	0.00166581	0.0188142	-0.0403904	0.96841	0.974957
FAM160B1	3.9691	0.00167262	0.0188532	-2.42882	0.0307863	0.0573059
CDK13	3.96882	0.0016735	0.0188532	1.74992	0.104225	0.160131
SNAPC1	3.96841	0.00167477	0.0188532	-4.75344	0.000401389	0.00161026
SLC52A2	3.96251	0.00169328	0.0189991	6.53796	2.10987e-05	0.000155996
TMX3	3.96182	0.00169546	0.019008	0.823844	0.425223	0.509227
AMFR	3.96018	0.00170063	0.0190504	0.52106	0.611286	0.681417
TES	3.9577	0.00170852	0.0191231	-4.76474	0.000393429	0.00158529
C16orf52	3.95623	0.00171321	0.01916	4.75464	0.000400538	0.00160779
DACT3	3.95568	0.00171496	0.0191639	2.36589	0.0346047	0.0633548
ALG11	3.95422	0.00171962	0.0192003	2.35204	0.0355034	0.0647579
BPGM	3.95163	0.00172796	0.0192777	27.1244	1.25626e-12	1.38551e-09
TRO	3.94914	0.00173599	0.0193358	-6.54064	2.10125e-05	0.000155606
C3orf52	3.94684	0.00174346	0.0193875	4.55913	0.000567812	0.00213945
ZNF800	3.94596	0.00174632	0.0193878	3.35686	0.00530368	0.0132423
SREK1IP1	3.94461	0.0017507	0.0193893	-1.54686	0.146435	0.211888
PES1	3.9433	0.00175501	0.0194081	3.35564	0.00531602	0.0132707
PIP5K1A	3.93463	0.00178359	0.0196266	0.548681	0.592736	0.66485
EPHA2	3.93228	0.00179144	0.0196814	10.0319	2.11729e-07	4.77087e-06
TMEM117	3.9224	0.00182476	0.0199515	-4.651	0.000481639	0.0018783
MRPS18A	3.91791	0.00184013	0.0200858	0.689165	0.503111	0.583922
CCDC81	3.90152	0.00189731	0.0205607	-2.83794	0.0142455	0.0301751
SH3RF1	3.90055	0.00190073	0.0205688	-9.02181	6.98313e-07	1.14849e-05
TMEM57	3.89979	0.00190345	0.0205819	4.81176	0.000362044	0.00148177
DSG2	3.8971	0.00191302	0.0206528	-9.90686	2.44167e-07	5.22622e-06
ZNF174	3.8946	0.001922	0.0206935	1.97689	0.0701685	0.114605
CCNT2	3.8934	0.00192629	0.0207046	0.916622	0.376411	0.461585
UBAC2	3.89324	0.00192688	0.0207046	1.93038	0.0761838	0.122545
CLP1	3.88403	0.00196032	0.0209651	3.97691	0.00164849	0.00506716
RNF128	3.87692	0.00198655	0.0212126	18.6595	1.30347e-10	4.25181e-08
TEX264	3.87466	0.00199498	0.0212694	2.70936	0.0181769	0.0369143
LOC387647	3.87127	0.00200766	0.0213879	4.6823	0.000455488	0.00179367
ADAM19	3.86811	0.00201956	0.0214981	14.3388	3.20933e-09	2.80594e-07
TRAPPC6B	3.86527	0.00203033	0.0215792	2.67413	0.0194286	0.0390167
SEC24A	3.86455	0.00203305	0.0215851	-3.62383	0.003197	0.00872314
TMEM66	3.86429	0.00203404	0.0215851	8.52114	1.31035e-06	1.81515e-05
FBXL18	3.86349	0.0020371	0.0215872	8.74457	9.86247e-07	1.46833e-05
TCEA2	3.85864	0.00205566	0.0217639	-6.62961	1.83529e-05	0.000140939
MIER3	3.85363	0.00207504	0.0219183	-0.0140074	0.989042	0.990995
UBASH3B	3.85049	0.00208727	0.0220135	10.1854	1.78101e-07	4.25085e-06
SEC24D	3.84876	0.00209405	0.022068	-1.36072	0.197252	0.271485
SPTLC2	3.84022	0.00212781	0.0223379	1.62817	0.12802	0.189998
LOC643650	3.83695	0.00214089	0.0224064	-3.81746	0.00222052	0.00647535
SAMD8	3.83603	0.00214458	0.0224064	6.04991	4.5193e-05	0.000281813
RRM2B	3.83579	0.00214554	0.0224064	7.58806	4.56153e-06	4.69166e-05
C2orf44	3.83271	0.00215795	0.0224479	-0.622842	0.544406	0.622153
ADAMTS2	3.82857	0.00217476	0.0225542	-3.39287	0.00495275	0.0125305
ANKRD42	3.82611	0.00218483	0.0226416	7.50187	5.14521e-06	5.17175e-05
HSD17B10	3.82213	0.00220116	0.0227764	5.72336	7.66346e-05	0.000427134
MMP2	3.82104	0.00220569	0.022806	11.1167	6.50654e-08	2.12744e-06
RAB10	3.8195	0.00221207	0.0228547	1.38454	0.190027	0.263206
GOLGA7	3.81823	0.00221734	0.0228886	7.73257	3.73515e-06	4.03561e-05
PDPK1	3.81518	0.00223003	0.0229365	3.32518	0.00563316	0.0139379
CLDN12	3.8095	0.00225393	0.0231303	7.50186	5.14532e-06	5.17175e-05
RHBDD2	3.80858	0.00225783	0.0231463	7.36237	6.26461e-06	6.03128e-05
ZNF121	3.80439	0.00227564	0.0232606	4.37886	0.000786608	0.0027904
PHTF2	3.80371	0.00227852	0.0232606	-2.9981	0.0105041	0.0233534
WDR43	3.80264	0.00228313	0.0232606	2.64194	0.0206456	0.0410873
FZD7	3.79655	0.00230934	0.0234877	-14.1246	3.84491e-09	3.19244e-07
TMEM41A	3.7951	0.00231565	0.0235344	3.37028	0.00517003	0.0129796
USP40	3.79439	0.00231875	0.0235485	-0.604627	0.556071	0.632371
MARS2	3.79317	0.00232406	0.0235838	10.1858	1.78023e-07	4.25085e-06
FGF7	3.78957	0.00233982	0.0237098	-18.0224	1.99658e-10	5.55894e-08
NCOA3	3.7872	0.00235023	0.02378	5.25652	0.000167325	0.00078802
UBAP1	3.78211	0.0023728	0.0239556	9.1134	6.24129e-07	1.05824e-05
TMEM9	3.78204	0.00237314	0.0239556	-1.9595	0.0723652	0.117465
LOC100506804	3.7802	0.00238134	0.0239556	1.63485	0.126598	0.188278
RNF114	3.78015	0.00238157	0.0239556	3.00972	0.0102742	0.0228983
PGBD4	3.77934	0.0023852	0.0239705	-0.313415	0.759051	0.809387
ANKRD36BP1	3.77866	0.00238823	0.0239705	-1.37883	0.191739	0.265282
BCAP29	3.77865	0.0023883	0.0239705	3.3876	0.00500265	0.0126354
PPP1R2	3.77601	0.00240016	0.0240191	5.15601	0.000198744	0.000908808
LOC344595	3.7722	0.00241738	0.0241034	-5.25862	0.000166725	0.000786577
MBOAT7	3.76942	0.00243004	0.0241944	3.81863	0.00221565	0.00646388
RNF216	3.76484	0.00245106	0.0243544	-5.1369	0.000205385	0.000934251
LRRC8C	3.76275	0.0024607	0.0243879	3.42653	0.00464592	0.0118793
TMEM2	3.76172	0.00246548	0.0243879	14.8434	2.11643e-09	2.21336e-07
PNO1	3.7608	0.00246974	0.0243879	4.02961	0.00149467	0.00466873
PPP2CB	3.76067	0.00247035	0.0243879	1.90142	0.0801651	0.128002
PRKAB1	3.76062	0.00247056	0.0243879	-1.7804	0.0989197	0.153095
KIFC3	3.76052	0.00247101	0.0243879	4.54714	0.000580178	0.0021723
MORF4L1	3.76018	0.00247261	0.0243879	0.632806	0.538083	0.616366
ZNF542	3.75793	0.00248312	0.0244739	2.41885	0.0313631	0.0582057
FAM82A2	3.75719	0.00248656	0.0244902	1.01958	0.326948	0.41182
KIAA0922	3.75598	0.00249221	0.0245152	-0.28812	0.777901	0.824992
EI24	3.75588	0.00249268	0.0245152	5.14866	0.000201268	0.000918513
PTP4A1	3.75476	0.00249795	0.0245299	3.2268	0.00679368	0.0162403
EFNB2	3.75132	0.00251415	0.0245987	-3.7598	0.00247437	0.00706521
BRMS1	3.75027	0.00251912	0.0245987	9.86418	2.56421e-07	5.42126e-06
FGF13	3.74796	0.00253006	0.0246664	-6.09021	4.23854e-05	0.000267841
HSDL1	3.74288	0.00255437	0.0248543	5.24603	0.000170344	0.000799763
UTS2D	3.74096	0.0025636	0.024915	-1.80189	0.0953246	0.148205
UAP1	3.73936	0.00257133	0.0249661	-2.44429	0.0299118	0.0559671
LPCAT3	3.73801	0.00257786	0.0250118	-3.15785	0.00774745	0.0181405
COL3A1	3.735	0.00259252	0.0251185	-3.97925	0.00164133	0.00505082
STEAP3	3.73352	0.00259974	0.0251697	6.64282	1.79893e-05	0.00013869
UNC50	3.73251	0.00260469	0.025183	1.02093	0.326334	0.411294
TMEM64	3.73184	0.00260795	0.0251967	1.97503	0.0704004	0.114956
SLC25A44	3.72824	0.00262567	0.0252833	7.9257	2.87079e-06	3.28712e-05
PTBP3	3.72335	0.00264999	0.0254414	2.58476	0.0229928	0.0449425
TM9SF3	3.72293	0.00265204	0.0254433	1.12101	0.283026	0.366386
ANKS1B	3.7206	0.0026637	0.0254998	0.964766	0.352666	0.437998
LOC401074	3.71989	0.00266727	0.0254998	2.69309	0.018745	0.037866
TMEM127	3.71942	0.00266965	0.0254998	4.40761	0.000746572	0.0026705
DPF2	3.71883	0.0026726	0.0254998	-2.38815	0.0332049	0.061201
NRG1	3.71816	0.00267597	0.0255088	9.00195	7.15607e-07	1.17252e-05
SP110	3.71786	0.00267749	0.0255088	-0.826363	0.423845	0.507976
CERS5	3.71602	0.00268677	0.0255794	3.60241	0.00332904	0.00902701
MIR22HG	3.71565	0.00268866	0.0255797	-1.97404	0.0705247	0.115132
C5orf15	3.71038	0.00271546	0.025763	6.13295	3.96076e-05	0.000253562
RNF149	3.70561	0.00273998	0.0259238	11.4375	4.67349e-08	1.70771e-06
CTSF	3.70378	0.00274945	0.0259776	-4.92497	0.000296715	0.0012632
OTUD7B	3.70048	0.00276658	0.0260854	1.72154	0.109391	0.166703
USP36	3.69358	0.00280277	0.0263635	2.02224	0.064726	0.107121
SMCR8	3.69339	0.00280377	0.0263635	7.93393	2.83908e-06	3.25757e-05
RPL31	3.69069	0.00281811	0.0264439	4.89938	0.000310323	0.00131136
SLX4	3.68767	0.00283418	0.0265583	1.92627	0.0767378	0.123263
PIP4K2B	3.68483	0.00284941	0.0266326	-0.725622	0.481223	0.563002
PCDHB8	3.68365	0.00285575	0.0266326	2.55005	0.0245422	0.0474362
SLC25A46	3.68361	0.00285592	0.0266326	3.4559	0.00439395	0.0113473
PAR5	3.68329	0.00285766	0.0266326	-0.562869	0.58332	0.656978
C8orf33	3.68278	0.00286043	0.0266403	-1.09972	0.291855	0.376069
ZMIZ1	3.67868	0.00288263	0.0268106	5.76312	7.18054e-05	0.000404995
SFT2D2	3.67468	0.00290443	0.0269402	0.347699	0.733759	0.787813
NOS1AP	3.66522	0.00295671	0.0272903	2.35611	0.0352369	0.0643232
FKBP14	3.66515	0.00295713	0.0272903	3.31669	0.00572487	0.0141102
SRPK2	3.66497	0.00295811	0.0272903	-1.41304	0.181672	0.253904
KIAA1432	3.65758	0.00299966	0.0276364	0.880242	0.395073	0.479618
TMED5	3.65539	0.00301208	0.0277136	2.15906	0.0505857	0.0872716
FRMD8	3.65413	0.00301923	0.0277607	5.45947	0.000118716	0.000599929
ZNHIT6	3.65161	0.00303363	0.0278636	-2.53166	0.0254038	0.0487709
PPP4R2	3.65146	0.00303449	0.0278636	6.33275	2.89482e-05	0.000199726
KBTBD8	3.65096	0.00303735	0.0278675	3.57531	0.00350407	0.00942213
LOC100506710	3.65065	0.00303915	0.0278675	3.05172	0.00948414	0.0214389
UHMK1	3.65032	0.00304101	0.0278675	1.67673	0.118009	0.17737
FBXL20	3.64891	0.00304911	0.0279043	4.68332	0.00045466	0.00179144
GLB1	3.64631	0.00306414	0.0280232	2.9404	0.0117238	0.0256208
ANKRD1	3.64486	0.00307252	0.0280371	-0.345721	0.735209	0.78869
PPP6C	3.64378	0.00307879	0.0280371	3.00237	0.0104191	0.0231988
MGRN1	3.64378	0.00307881	0.0280371	-0.466169	0.648985	0.714833
DENND2C	3.64322	0.00308203	0.0280371	0.617604	0.547746	0.625187
SCPEP1	3.64133	0.00309307	0.0281002	1.79667	0.096188	0.149289
ZFR	3.63624	0.00312292	0.0282422	-2.58889	0.0228149	0.0446457
WNK1	3.63621	0.00312313	0.0282422	-3.60589	0.00330719	0.00897553
ZNF571	3.62883	0.00316694	0.0285817	-0.754598	0.464248	0.546714
2007-03-01	3.62663	0.00318015	0.0286444	-1.10746	0.28862	0.372361
CALCOCO1	3.62443	0.00319338	0.0287446	1.01857	0.327412	0.412313
RBFOX2	3.62251	0.00320498	0.0288204	-1.14248	0.274329	0.356948
FAM126B	3.62234	0.003206	0.0288204	5.91452	5.61539e-05	0.000334336
SMAD7	3.61724	0.00323705	0.0290068	7.055	9.75041e-06	8.48669e-05
MRPL2	3.61719	0.00323733	0.0290068	3.1586	0.00773643	0.0181293
LOC149134	3.6114	0.00327297	0.0292687	0.398191	0.6971	0.756517
RSU1	3.60888	0.00328857	0.0293329	2.10185	0.0561063	0.0950931
SS18L1	3.60884	0.00328882	0.0293329	5.2922	0.000157461	0.00075243
RAB3GAP1	3.60817	0.00329299	0.0293329	-3.59571	0.00337148	0.00912651
PLEKHA3	3.60185	0.00333254	0.0295316	2.63129	0.0210644	0.0417754
MKI67IP	3.59974	0.00334588	0.0296115	3.62654	0.00318067	0.00868898
MFSD11	3.59778	0.00335832	0.0296808	4.88846	0.000316327	0.0013318
DCAF5	3.59617	0.00336856	0.0296971	3.46318	0.00433365	0.0112317
LIMK1	3.59275	0.0033904	0.0298704	13.9356	4.51897e-09	3.55804e-07
GTF3C4	3.59024	0.00340649	0.0299929	4.20435	0.00108231	0.00360754
PNPLA3	3.58847	0.00341794	0.0300433	18.379	1.56998e-10	4.57634e-08
DNMBP	3.58566	0.00343618	0.030124	2.55392	0.0243644	0.0471542
GALNT4	3.58379	0.00344834	0.0301867	11.6885	3.62738e-08	1.42802e-06
CDKN2A	3.58098	0.00346669	0.0303087	12.5903	1.51322e-08	7.6782e-07
GTPBP10	3.58037	0.0034707	0.0303244	2.35936	0.0350255	0.0640398
BOP1	3.57643	0.00349669	0.0305266	6.40883	2.57278e-05	0.000181874
MON2	3.57539	0.00350358	0.030544	3.73914	0.00257239	0.00730397
DCAF4	3.5739	0.00351343	0.0305807	-6.61326	1.88136e-05	0.00014346
ATP10D	3.57214	0.00352514	0.0306632	-4.13838	0.00122214	0.0039601
ZDHHC17	3.57131	0.00353073	0.0306923	0.448617	0.661263	0.725441
PIAS4	3.57022	0.00353799	0.0307359	9.13095	6.109e-07	1.04226e-05
ANKRA2	3.56758	0.00355575	0.030851	3.38914	0.004988	0.0126034
DCAF10	3.56662	0.00356221	0.030854	2.79637	0.0154151	0.0322275
SCAND2	3.56652	0.00356284	0.030854	3.67057	0.00292703	0.00814221
LRRC57	3.56532	0.00357097	0.0309046	3.39538	0.00492916	0.012487
NCSTN	3.56195	0.00359379	0.0310631	1.648	0.123845	0.184802
PTDSS2	3.5607	0.00360233	0.0311172	5.14342	0.000203092	0.000924448
ZNF248	3.55855	0.00361702	0.0312048	-0.398063	0.697191	0.756556
MTDH	3.5561	0.00363379	0.0313297	5.29994	0.000155403	0.000744411
STX18	3.55365	0.00365073	0.0314362	5.74839	7.35558e-05	0.000412491
MGC3771	3.55166	0.00366452	0.0315351	2.4693	0.028548	0.0537529
KIAA1609	3.54759	0.00369283	0.0317147	1.55102	0.14544	0.210738
FLJ43663	3.54716	0.00369585	0.0317147	7.36291	6.25982e-06	6.03091e-05
AP1S1	3.54561	0.00370668	0.0317577	2.97625	0.0109505	0.0242087
PGM2L1	3.54529	0.00370893	0.0317577	5.26834	0.000163987	0.000776034
GNS	3.54082	0.00374046	0.0319564	6.02082	4.73413e-05	0.000293208
CHRM4	3.54028	0.00374429	0.0319606	0.732661	0.477065	0.559092
LSM14A	3.53663	0.00377031	0.0321626	2.46032	0.0290305	0.0545416
SOCS7	3.53464	0.00378456	0.032204	2.61593	0.0216829	0.0427911
SAR1B	3.53358	0.00379214	0.0322285	2.54163	0.0249329	0.0480506
PUS7L	3.53006	0.00381748	0.0324037	-6.6452	1.79247e-05	0.000138426
ARFGEF2	3.5292	0.00382373	0.0324366	5.59324	9.4978e-05	0.000502199
LURAP1L	3.52559	0.00384998	0.0325378	3.57585	0.00350053	0.00941631
CD82	3.52316	0.00386774	0.0326482	23.2918	8.3973e-12	5.22923e-09
RRP1	3.52023	0.00388926	0.0327693	4.0504	0.00143813	0.00453034
TMEM86A	3.51809	0.00390506	0.0328671	2.61424	0.0217518	0.0428999
ZNF707	3.51801	0.00390567	0.0328671	-2.95618	0.0113771	0.0249905
IFNGR1	3.51459	0.00393107	0.0329796	3.30952	0.00580362	0.0142618
ENAH	3.51409	0.0039348	0.0329906	-7.09483	9.20091e-06	8.11671e-05
NUFIP2	3.51243	0.00394721	0.0330744	1.55924	0.143491	0.208664
CHPF2	3.5064	0.00399255	0.0333728	4.6918	0.00044784	0.00176864
ZNF317	3.49801	0.00405655	0.0337841	6.28683	3.10958e-05	0.000210169
EXOSC1	3.48911	0.00412564	0.0342969	1.57046	0.140869	0.205462
ZNF540	3.48703	0.00414195	0.0343859	1.95419	0.0730475	0.118334
RGS4	3.48323	0.00417186	0.0345762	4.6292	0.000500776	0.00194132
NCKAP1	3.4826	0.00417684	0.0345965	0.87063	0.400107	0.484528
ERO1LB	3.48219	0.00418016	0.0346031	5.79398	6.8278e-05	0.000388944
APH1B	3.47973	0.00419965	0.034714	-2.22465	0.0448848	0.0788968
TAF11	3.47929	0.0042032	0.034714	1.39859	0.185869	0.25857
GLYR1	3.47885	0.00420671	0.034714	2.45157	0.0295083	0.0553181
LOC100133091	3.47415	0.00424437	0.03484	-0.817875	0.4285	0.512291
SLC12A9	3.47204	0.0042614	0.0349588	-2.41019	0.0318726	0.0590472
GRWD1	3.468	0.00429421	0.0351437	2.71436	0.0180061	0.0366488
ID2	3.4601	0.00435902	0.035568	-10.8987	8.18368e-08	2.46953e-06
TRPC5	3.45106	0.00443446	0.0360656	-5.27221	0.00016291	0.000773077
CHCHD7	3.4509	0.00443581	0.0360656	-2.38657	0.0333022	0.0613473
MRPL15	3.44846	0.00445641	0.036115	9.23319	5.39561e-07	9.48907e-06
TUBB2A	3.44825	0.00445822	0.036115	-1.55268	0.145044	0.21032
MED20	3.44801	0.00446022	0.036115	-5.08295	0.000225417	0.00100756
CEP85L	3.44687	0.00446989	0.0361156	-1.36338	0.196433	0.270584
SYNRG	3.44064	0.00452309	0.0364294	-0.282173	0.782355	0.828476
ZXDB	3.4378	0.00454751	0.0365401	-1.37753	0.192131	0.265717
ABCF2	3.43624	0.00456106	0.0366061	3.74965	0.00252204	0.00717649
DPM1	3.43528	0.00456939	0.0366514	4.68119	0.000456385	0.00179566
BRD1	3.43451	0.00457606	0.0366835	0.100518	0.921502	0.93884
ELFN2	3.43321	0.00458733	0.0367523	4.05602	0.00142323	0.00449371
BANP	3.43168	0.00460067	0.0368161	2.32376	0.037409	0.0677019
HIST2H2BF	3.43097	0.00460688	0.0368443	5.12108	0.000211058	0.00095492
LUZP2	3.43004	0.004615	0.0368665	-2.47227	0.02839	0.0535265
DNAJC28	3.42915	0.00462288	0.0368665	2.58351	0.023047	0.0450161
DVL3	3.42858	0.00462784	0.0368665	1.0834	0.298762	0.383029
PGM5P2	3.42732	0.00463891	0.0369066	-6.94291	1.14921e-05	9.75474e-05
SUMF1	3.42678	0.00464374	0.0369235	-2.03301	0.0634924	0.105321
METTL21B	3.42535	0.00465631	0.0369806	-1.34844	0.201063	0.275954
RBBP9	3.42084	0.00469639	0.0372101	0.527468	0.606957	0.677474
STAT3	3.42034	0.00470084	0.0372101	1.27976	0.223505	0.301379
PCMTD1	3.42027	0.0047015	0.0372101	6.43605	2.46695e-05	0.000175936
COPS7B	3.41792	0.00472249	0.037333	0.944408	0.362575	0.447825
RASSF8	3.41751	0.00472619	0.0373407	5.15428	0.000199335	0.000910601
TSTD2	3.41425	0.00475559	0.0375513	-2.48871	0.0275309	0.0521245
CTSA	3.41341	0.00476319	0.0375614	7.21957	7.68248e-06	7.04484e-05
PAWR	3.41095	0.00478546	0.0375967	-5.41555	0.000127805	0.000634625
LIX1L	3.40884	0.00480467	0.0376999	-1.28822	0.220636	0.298274
GLOD4	3.40319	0.00485658	0.0380081	3.36712	0.00520125	0.0130364
SMURF1	3.39754	0.00490896	0.0382915	8.83149	8.84303e-07	1.36276e-05
GDE1	3.39734	0.00491082	0.0382915	6.23749	3.35926e-05	0.000222839
JMJD1C	3.39696	0.00491442	0.0382978	4.89059	0.000315144	0.00132886
RASGRF2	3.39427	0.0049396	0.0384721	3.06698	0.00921228	0.020937
FAM73A	3.39313	0.0049503	0.038524	1.93248	0.0759031	0.122209
KLHDC10	3.39292	0.00495228	0.038524	3.85132	0.00208403	0.00614797
SLC16A2	3.39266	0.00495469	0.038524	-2.97201	0.0110392	0.0243539
RNF150	3.3852	0.00502549	0.0389496	-1.03065	0.321926	0.407012
WDR44	3.38509	0.00502649	0.0389496	-0.341415	0.738371	0.791245
STOML1	3.38182	0.00505785	0.0391483	-3.37952	0.00508003	0.0127871
C11orf87	3.38109	0.00506489	0.0391807	-5.39307	0.000132739	0.000653351
RDH11	3.38042	0.0050713	0.0391886	5.74615	7.38257e-05	0.000413497
RRN3P1	3.38039	0.00507164	0.0391886	-1.17971	0.259732	0.340868
UTP15	3.37896	0.00508543	0.0392509	4.22228	0.00104725	0.00351821
ACAP2	3.37772	0.00509749	0.0393164	6.59694	1.92854e-05	0.000145892
CPEB4	3.37527	0.00512122	0.0394561	10.7056	1.00589e-07	2.88904e-06
SOX4	3.37301	0.00514325	0.0395528	5.49236	0.000112352	0.000574767
TP53BP1	3.37243	0.00514895	0.0395629	4.75859	0.000397742	0.00160031
TNKS2	3.36985	0.00517432	0.0396467	5.00539	0.000257872	0.0011282
EIF3J	3.36764	0.00519608	0.0397911	5.6616	8.4827e-05	0.000461346
LTBP1	3.36607	0.0052116	0.0398431	-4.62609	0.000503571	0.00194895
SLC45A3	3.36419	0.00523028	0.0399288	6.20794	3.51882e-05	0.000231323
PDCD11	3.36309	0.00524126	0.0399806	3.33737	0.005504	0.0136702
MLEC	3.35992	0.00527295	0.0402	-0.601447	0.558121	0.634019
DNAJA2	3.35901	0.00528207	0.0402472	1.2337	0.239651	0.319192
BBS1	3.35742	0.00529804	0.0403464	-2.1837	0.0483683	0.0841027
ZNF649	3.35615	0.00531091	0.0404021	1.7229	0.109139	0.166337
ZNF445	3.35331	0.00533967	0.0405732	-1.55993	0.143328	0.20845
RPS14	3.35292	0.00534363	0.0405808	5.44203	0.000122241	0.00061233
TRIM58	3.35159	0.00535709	0.0406531	-7.07474	9.47382e-06	8.27504e-05
ACAA1	3.3514	0.00535909	0.0406531	-0.794005	0.441771	0.525142
ETNK2	3.34368	0.00543834	0.0411859	-15.2618	1.51288e-09	1.85058e-07
ZNF543	3.34118	0.00546424	0.041195	3.50577	0.00399736	0.0104891
PEX14	3.34087	0.00546752	0.041195	0.621561	0.545222	0.622892
NDFIP2	3.34082	0.00546797	0.041195	5.25693	0.000167205	0.000787729
SPTY2D1	3.34069	0.00546937	0.041195	1.46499	0.167225	0.236942
KCTD16	3.33982	0.00547838	0.0412384	-1.55111	0.145419	0.210738
SEC11A	3.33922	0.0054847	0.0412633	-2.50412	0.0267488	0.0508759
PCNXL2	3.33893	0.00548775	0.0412635	3.39823	0.00490259	0.0124357
WDR20	3.33819	0.00549544	0.0412895	1.4776	0.163871	0.232694
SGCZ	3.33802	0.00549723	0.0412895	0.250157	0.806465	0.847785
GAN	3.33558	0.00552276	0.0414121	6.89199	1.23895e-05	0.000103561
TBC1D15	3.33546	0.00552403	0.0414121	2.5396	0.0250281	0.0481783
VCPIP1	3.33529	0.00552585	0.0414121	2.73599	0.0172837	0.0354205
ZNF483	3.33415	0.00553783	0.0414191	2.79188	0.0155467	0.0324732
SPG7	3.33407	0.00553867	0.0414191	3.72204	0.0026565	0.00750702
PPCS	3.33301	0.00554984	0.0414573	-3.28166	0.0061197	0.0148943
EIF1AD	3.32685	0.00561529	0.0418778	4.10444	0.0013012	0.00417774
FJX1	3.32589	0.00562554	0.0419121	18.7524	1.2263e-10	4.09765e-08
FAM105A	3.32585	0.00562602	0.0419121	2.78625	0.0157137	0.0327498
ZFYVE1	3.32105	0.00567759	0.0422254	1.70035	0.113394	0.171885
PPP1R15B	3.31798	0.00571084	0.0424057	5.41465	0.000128	0.000635362
ZNF583	3.31708	0.00572065	0.0424555	3.8237	0.00219472	0.00640827
ARL8B	3.30632	0.005839	0.0432168	5.29357	0.000157095	0.000751271
S100A13	3.30476	0.00585641	0.0432989	4.13478	0.00123028	0.00398271
CHST14	3.30426	0.00586194	0.0433136	-1.61266	0.131368	0.194021
LMTK2	3.29696	0.005944	0.0436871	3.40156	0.00487166	0.0123756
RAB12	3.2963	0.00595142	0.0436951	-0.162412	0.873536	0.901095
ARHGAP42	3.29603	0.00595452	0.0436951	0.998359	0.33674	0.421771
TMTC2	3.29589	0.00595613	0.0436951	2.56838	0.023712	0.0460786
HELQ	3.29574	0.00595785	0.0436951	6.20512	3.53445e-05	0.000231717
EPN2	3.29488	0.00596752	0.0437093	4.14518	0.0012069	0.00392558
PAPPA	3.29435	0.00597361	0.0437172	8.68473	1.06367e-06	1.55521e-05
GTPBP4	3.29311	0.00598773	0.0437737	1.7519	0.103872	0.159696
CTNND1	3.29278	0.00599148	0.0437778	-2.77766	0.0159718	0.0331686
ATP7A	3.29139	0.00600733	0.0438127	4.71382	0.000430634	0.00171154
ANKRD24	3.29124	0.00600905	0.0438127	-2.71346	0.0180368	0.0366802
FAM175B	3.28864	0.00603893	0.0440071	2.1281	0.0535062	0.0915771
FBXL12	3.283	0.00610408	0.044411	-0.142387	0.889007	0.912284
PMEPA1	3.27987	0.00614052	0.0446524	12.1603	2.27993e-08	1.01412e-06
TSPAN13	3.27918	0.00614863	0.0446876	8.11016	2.24186e-06	2.72042e-05
GTF2E1	3.27758	0.00616745	0.0447805	1.06854	0.305157	0.389832
THSD7A	3.27337	0.00621701	0.0451024	-3.24752	0.00653069	0.0157045
SLC22A17	3.27283	0.00622348	0.0451024	1.86195	0.0858939	0.135977
C16orf58	3.27268	0.00622521	0.0451024	-8.37869	1.57506e-06	2.0889e-05
HARBI1	3.27266	0.00622545	0.0451024	1.13941	0.275559	0.358209
TRNP1	3.27153	0.00623881	0.0451753	1.90106	0.0802159	0.128054
FAM134A	3.27054	0.00625059	0.0452367	1.59208	0.135929	0.199638
RPL9	3.26265	0.0063453	0.0457771	7.16925	8.2603e-06	7.47958e-05
SCFD1	3.26165	0.00635734	0.0458398	1.53366	0.149631	0.215692
DHX36	3.26068	0.00636908	0.0458859	3.4258	0.00465235	0.011889
ACTC1	3.26057	0.00637044	0.0458859	-0.379535	0.710558	0.767659
GABRA2	3.25826	0.00639855	0.0460195	6.78189	1.45942e-05	0.000117959
HADHA	3.25372	0.00645412	0.046324	-0.954248	0.357761	0.442758
IFFO2	3.25365	0.00645493	0.046324	-0.821111	0.426721	0.510843
POLR3H	3.25174	0.0064785	0.0464445	5.70103	7.9497e-05	0.000438626
KIAA0930	3.25052	0.00649359	0.046504	6.41194	2.56044e-05	0.000181188
JAGN1	3.24921	0.0065098	0.0465714	1.6325	0.127096	0.188893
SPATA18	3.24762	0.00652948	0.0466392	0.896012	0.386908	0.472162
TECPR2	3.24544	0.00655668	0.0467603	3.35941	0.00527801	0.0131926
NCR3LG1	3.24462	0.00656697	0.0467742	3.8022	0.00228501	0.00662811
SLC9A7	3.24446	0.00656888	0.0467742	3.53575	0.00377656	0.0100075
ZNF582	3.24228	0.00659632	0.0469452	2.45087	0.0295467	0.0553824
PLEKHG5	3.24066	0.0066167	0.0470437	5.76684	7.13701e-05	0.000403204
C16orf89	3.24063	0.00661702	0.0470437	-0.810656	0.432486	0.51603
MIR490	3.23946	0.00663185	0.0470758	-1.58734	0.136998	0.200864
EIF2B2	3.23892	0.00663856	0.0470991	3.50029	0.00403905	0.0105763
IRF2BP2	3.23566	0.00667998	0.0472826	2.33082	0.0369245	0.0669754
ABCD3	3.23553	0.00668169	0.0472826	0.663329	0.518974	0.598566
TMEM115	3.23368	0.00670516	0.0474242	3.6555	0.00301144	0.00833133
PSAP	3.2323	0.00672284	0.0475002	7.08102	9.38758e-06	8.23894e-05
ACLY	3.23198	0.00672692	0.0475045	8.05451	2.41449e-06	2.8714e-05
PCLO	3.2273	0.00678715	0.0478559	-0.776585	0.45162	0.534392
UBR2	3.22698	0.0067914	0.0478612	-1.51731	0.153668	0.220538
ZMPSTE24	3.22618	0.00680174	0.0478848	5.36486	0.000139213	0.000678919
STX4	3.22467	0.00682125	0.0479729	2.8034	0.0152107	0.0318779
KRT80	3.2232	0.00684037	0.0480827	-2.94467	0.0116291	0.0254502
POP1	3.22225	0.00685276	0.0481317	3.52464	0.00385693	0.0101736
LIN7C	3.21855	0.00690126	0.0483297	0.116093	0.909393	0.929268
SLC20A1	3.21836	0.00690374	0.0483297	28.9714	5.50774e-13	8.384e-10
RNF7	3.21782	0.00691088	0.048355	1.59473	0.135334	0.198957
GSK3B	3.21569	0.00693899	0.0485269	5.78512	6.92712e-05	0.000393139
COLEC10	3.21516	0.00694601	0.0485512	7.614	4.39996e-06	4.58398e-05
KLHL28	3.2108	0.00700393	0.0488535	3.25799	0.00640176	0.0154427
STXBP3	3.20713	0.00705306	0.049099	2.28588	0.040115	0.0717649
TBC1D22B	3.19963	0.00715457	0.0496291	0.167809	0.869375	0.897884
RASA2	3.19847	0.00717039	0.0497137	3.83574	0.00214572	0.00629744
PHF23	3.19598	0.00720455	0.04988	5.6111	9.22087e-05	0.000489446
CXorf40B	3.19221	0.00725643	0.0501652	3.9848	0.00162446	0.00500676
PTDSS1	3.19209	0.0072581	0.0501652	8.06438	2.38289e-06	2.84617e-05
HSF1	3.19011	0.00728554	0.0503005	3.58372	0.00344877	0.00930631
PGAP3	3.18993	0.00728806	0.0503005	-5.56978	9.87503e-05	0.000517353
ABHD13	3.18864	0.00730595	0.0503985	3.97785	0.00164561	0.0050612
SGTB	3.18676	0.00733229	0.0505548	-5.31091	0.000152535	0.000733496
SIKE1	3.1855	0.00734985	0.0506249	0.953448	0.358151	0.44316
TATDN2	3.18136	0.00740807	0.0509633	3.42454	0.00466347	0.0119113
APC	3.17832	0.00745113	0.0511425	0.639505	0.533855	0.61265
MRPS28	3.17794	0.00745645	0.0511534	1.71895	0.109874	0.167327
COX16	3.17717	0.00746751	0.0512037	1.35806	0.198073	0.272368
INHBB	3.17261	0.00753267	0.0515215	-1.50968	0.155587	0.222895
CNOT4	3.1712	0.00755283	0.0516193	0.266255	0.794314	0.838052
RRAGC	3.17088	0.00755747	0.0516193	5.76415	7.16845e-05	0.00040448
PIAS3	3.17057	0.00756202	0.0516193	-1.23691	0.238494	0.317961
AHCYL1	3.16975	0.0075738	0.0516481	6.35705	2.78757e-05	0.000194205
YES1	3.16756	0.00760549	0.0518126	7.42591	5.72565e-06	5.61097e-05
SESN1	3.16583	0.0076306	0.0518848	-2.79707	0.0153944	0.032199
TOMM20	3.16502	0.00764229	0.0518848	4.33035	0.000859286	0.00299776
SUCO	3.15925	0.00772688	0.0523575	-2.30964	0.0383966	0.0692058
TM2D1	3.15895	0.00773132	0.0523575	-5.24658	0.000170185	0.000799763
HIVEP1	3.15837	0.00773985	0.0523634	-1.38259	0.190611	0.263943
KCND2	3.15681	0.00776287	0.0524673	3.01473	0.0101766	0.0227104
BRWD1	3.15514	0.00778758	0.0525756	6.0166	4.7662e-05	0.000294263
USP9X	3.15476	0.00779328	0.0525756	2.29335	0.039567	0.0710164
UQCC	3.15316	0.007817	0.0526773	0.510271	0.61861	0.687567
AOC2	3.15216	0.00783194	0.0527261	1.1996	0.252188	0.333009
GSTA4	3.14748	0.00790221	0.0530687	-4.33817	0.000847116	0.00296588
NOP56	3.14405	0.00795394	0.0532987	0.255049	0.802767	0.845083
POLR1B	3.14214	0.00798291	0.0533492	6.57464	1.99507e-05	0.000149767
DNAJB4	3.14054	0.00800739	0.0534606	-12.7342	1.32277e-08	6.99691e-07
PDGFD	3.13914	0.00802875	0.053503	-2.26647	0.0415727	0.073871
ZNF814	3.13891	0.00803228	0.053503	4.56182	0.00056507	0.00213397
CDAN1	3.13837	0.00804049	0.053503	-1.06161	0.308175	0.393
PRKD2	3.13779	0.00804935	0.053503	0.719601	0.484797	0.566579
ANKLE2	3.13661	0.00806748	0.0535619	-0.679065	0.509278	0.589682
VAT1	3.13648	0.00806946	0.0535619	7.13547	8.67386e-06	7.75159e-05
ARHGAP29	3.13589	0.00807867	0.053597	-1.24893	0.23421	0.313256
ZNF383	3.13453	0.00809963	0.05371	-0.526704	0.607472	0.677938
VWA5A	3.1336	0.00811391	0.0537372	8.15105	2.12342e-06	2.61884e-05
FKBP1B	3.1335	0.0081155	0.0537372	0.171027	0.866896	0.896337
KCNK12	3.13122	0.0081509	0.0538461	-1.19402	0.254285	0.335206
UBIAD1	3.13117	0.00815159	0.0538461	2.97347	0.0110087	0.0243099
SSFA2	3.13066	0.00815958	0.0538564	9.33042	4.79915e-07	8.6625e-06
LMTK3	3.13052	0.00816176	0.0538564	2.5211	0.0259112	0.049551
ARL1	3.12933	0.0081802	0.0538792	-0.48225	0.63783	0.705158
IGFBP3	3.12801	0.00820092	0.0539638	-5.88898	5.85186e-05	0.000344425
DPAGT1	3.12551	0.00823998	0.0540999	4.25327	0.00098936	0.00336166
JKAMP	3.12526	0.00824396	0.0540999	6.60991	1.89094e-05	0.000143762
PRKCZ	3.12492	0.00824924	0.0540999	-1.59979	0.134205	0.197637
BRAP	3.12341	0.00827307	0.0542025	3.19963	0.00715456	0.0169757
RCC2	3.12328	0.00827505	0.0542025	7.85254	3.17013e-06	3.55698e-05
MKRN2	3.12068	0.00831624	0.0544091	-2.90669	0.0125005	0.0270463
TM9SF2	3.11999	0.00832718	0.0544546	-1.48316	0.162409	0.231026
SOCS4	3.11922	0.00833941	0.0545086	1.76075	0.102311	0.157631
NRBF2	3.11874	0.008347	0.0545322	5.95254	5.28185e-05	0.000318632
PIK3R1	3.11822	0.00835532	0.0545605	1.48068	0.163059	0.23183
CDC42	3.11757	0.00836563	0.0546018	-1.67097	0.119161	0.178826
CSNK1D	3.11234	0.00844945	0.0550964	2.12567	0.0537422	0.0918728
GSKIP	3.11209	0.00845355	0.0550969	6.07051	4.37344e-05	0.000274215
ZKSCAN5	3.11112	0.00846917	0.0551724	2.43003	0.0307168	0.0572
CD274	3.1094	0.00849697	0.0553009	-1.03012	0.322165	0.407194
URB1	3.10793	0.00852084	0.0553482	2.80093	0.0152821	0.032013
FAM114A2	3.10729	0.00853113	0.0553482	-2.15876	0.0506128	0.0873073
ZCCHC3	3.10653	0.00854347	0.0553482	1.48479	0.161981	0.230561
GOLPH3	3.10575	0.00855632	0.0553665	3.5773	0.00349096	0.00939704
CNPPD1	3.10476	0.0085724	0.0553971	-5.20578	0.000182476	0.000846571
SIDT2	3.10279	0.00860461	0.0554691	-4.62606	0.000503596	0.00194895
UFSP2	3.09928	0.00866239	0.0557944	0.853616	0.409123	0.493286
TNC	3.0984	0.00867702	0.05581	2.90247	0.0126013	0.0272255
ELMOD2	3.09604	0.0087161	0.0559562	1.00075	0.335628	0.420609
ZCCHC10	3.09417	0.00874717	0.055971	2.53696	0.0251525	0.0484109
DRG1	3.09392	0.00875135	0.055971	0.747059	0.468628	0.550996
SMG1	3.09391	0.00875148	0.055971	0.520364	0.611758	0.681622
ZNF45	3.09369	0.00875517	0.055971	5.58601	9.61244e-05	0.000506307
ITGAE	3.09298	0.00876696	0.0560202	-2.17069	0.0495277	0.0857813
NSDHL	3.09183	0.00878622	0.0561171	8.56851	1.23319e-06	1.73635e-05
AMPD2	3.08953	0.00882486	0.0562852	2.51381	0.0262679	0.0501422
TTC4	3.08809	0.0088491	0.0564035	-5.39505	0.000132296	0.000651601
THAP6	3.08542	0.00889428	0.05657	1.766	0.101396	0.156451
DDX24	3.08293	0.00893661	0.0567528	4.21392	0.00106345	0.00355922
RPP40	3.08275	0.0089396	0.0567528	1.00204	0.335026	0.420008
OSBPL8	3.08132	0.00896407	0.0568818	10.4082	1.39057e-07	3.60242e-06
DHRS7	3.08077	0.00897337	0.0569078	12.7619	1.28913e-08	6.872e-07
TBL2	3.08045	0.00897896	0.0569078	0.831317	0.421143	0.505313
PGS1	3.07817	0.00901799	0.0570653	-0.109462	0.914546	0.93328
TMEM209	3.07269	0.00911271	0.057426	-0.0667722	0.947802	0.959871
RAB5B	3.07233	0.00911883	0.0574382	3.13254	0.00813041	0.0188663
UBE3B	3.07147	0.00913387	0.0575064	-1.00717	0.332649	0.41787
KLHL7	3.07028	0.00915461	0.057572	5.50658	0.000109713	0.000563159
EDEM3	3.06723	0.00920796	0.0577511	11.7133	3.53843e-08	1.4092e-06
C1orf50	3.0657	0.00923486	0.0578611	2.27133	0.041203	0.0733282
LEMD3	3.0656	0.00923666	0.0578611	3.30899	0.00580944	0.0142729
C16orf70	3.06363	0.00927143	0.0580524	3.86802	0.00201991	0.00599755
EIF2AK3	3.06264	0.00928894	0.0581354	3.71475	0.00269322	0.00759043
IER5L	3.06135	0.00931164	0.0582286	-2.96567	0.0111733	0.0246021
ELMO2	3.06115	0.00931523	0.0582286	-0.844841	0.413825	0.497841
LIMS1	3.06108	0.00931657	0.0582286	11.2617	5.59747e-08	1.92194e-06
TNFRSF8	3.06005	0.00933476	0.0583156	1.2703	0.226746	0.30506
DLX2	3.05705	0.00938828	0.0585608	2.63316	0.02099	0.0416638
CHORDC1	3.0569	0.0093911	0.0585608	1.6426	0.124969	0.186237
GFM1	3.05581	0.00941052	0.0586285	-0.401356	0.694826	0.754932
TOLLIP	3.0534	0.00945382	0.0588248	9.52975	3.78558e-07	7.27383e-06
ARFIP2	3.05253	0.0094696	0.0588248	5.09328	0.000221429	0.000993255
STX6	3.05239	0.00947208	0.0588248	2.10419	0.0558694	0.0947994
SENP3	3.05005	0.00951445	0.0590077	5.17385	0.000192744	0.000886104
C19orf26	3.04601	0.00958798	0.0592759	3.1714	0.00754999	0.0177784
PRUNE	3.04575	0.00959266	0.059278	1.81845	0.0926358	0.144826
AEN	3.04366	0.00963102	0.0594094	-0.890239	0.389883	0.474728
STARD10	3.04364	0.00963127	0.0594094	3.66569	0.00295407	0.00820908
WDR3	3.043	0.00964312	0.0594558	-0.397868	0.697332	0.756648
LSM1	3.04106	0.00967874	0.0595949	0.55762	0.586794	0.659644
NFATC2IP	3.0386	0.0097243	0.0598036	1.96891	0.0711684	0.115893
ATP6V1C1	3.03621	0.00976859	0.0599342	13.7861	5.14164e-09	3.89114e-07
SIN3B	3.03613	0.0097701	0.0599342	-2.37386	0.0340969	0.0625804
RABGAP1	3.03583	0.00977566	0.0599342	0.497496	0.627338	0.6958
WDR61	3.03376	0.00981441	0.060133	-1.0504	0.313104	0.398062
YY1	3.03286	0.00983125	0.0601714	0.675736	0.51132	0.591496
ARIH2	3.03208	0.00984574	0.0602172	3.15205	0.0078336	0.0183016
RFK	3.02773	0.00992782	0.0606832	2.75446	0.0166895	0.0344181
RCE1	3.02747	0.00993271	0.0606832	8.51063	1.32816e-06	1.82872e-05
KIAA1737	3.02714	0.00993897	0.0606832	7.69856	3.91412e-06	4.19261e-05
SPECC1	3.0271	0.00993964	0.0606832	4.61108	0.000517279	0.00199401
PNMA1	3.02401	0.00999829	0.061014	2.19432	0.0474415	0.0826858
ABHD16A	3.02278	0.0100219	0.0610514	1.49518	0.159285	0.227478
RNF111	3.0225	0.0100272	0.0610543	-0.466764	0.648571	0.714434
FCF1	3.02197	0.0100372	0.0610881	-2.80373	0.0152013	0.031868
MTOR	3.02049	0.0100655	0.0612063	4.23954	0.00101459	0.00342541
LOC257396	3.02023	0.0100705	0.0612096	-4.44295	0.000700231	0.00253051
INTS2	3.0199	0.0100769	0.0612212	0.0618066	0.951679	0.963138
SUPT5H	3.01714	0.01013	0.0614894	3.94882	0.00173704	0.00528127
ERAL1	3.01679	0.0101369	0.0614994	3.58918	0.00341334	0.00922525
LOC643837	3.01574	0.010157	0.0614994	8.52926	1.29677e-06	1.8018e-05
COG6	3.01572	0.0101574	0.0614994	-1.8622	0.0858566	0.135934
PCDHGB4	3.01546	0.0101625	0.0614994	1.35844	0.197954	0.272259
KIAA1468	3.01529	0.0101658	0.0614994	3.31809	0.00570963	0.0140814
TMEM87B	3.01502	0.010171	0.0614994	6.60177	1.91446e-05	0.000145147
TMEM39A	3.01497	0.0101721	0.0614994	-0.520086	0.611946	0.681764
C1orf226	3.01282	0.0102137	0.0616636	3.02767	0.00992895	0.0222775
ZNF616	3.01199	0.0102298	0.0616636	1.57957	0.138767	0.202996
MIDN	3.0119	0.0102316	0.0616636	-0.869192	0.400864	0.48506
LINC00662	3.01168	0.0102359	0.0616636	2.57071	0.0236084	0.0459098
NOX4	3.01143	0.0102408	0.0616636	5.70788	7.86066e-05	0.000435115
C6orf162	3.00837	0.0103007	0.0618943	-3.14464	0.00794496	0.0185207
OVGP1	3.00728	0.0103221	0.0619961	2.01215	0.0659024	0.108726
TOP3B	3.00692	0.0103292	0.0620114	4.98246	0.000268373	0.00116462
CPM	3.00363	0.0103941	0.0623203	-4.99889	0.000260804	0.00113972
HSD17B7	3.00161	0.0104343	0.0625052	5.67214	8.33664e-05	0.000454665
CASK	3.00127	0.010441	0.0625184	-1.4201	0.179649	0.251533
HARS2	3.00097	0.0104469	0.0625263	-3.5345	0.00378552	0.0100235
TRAPPC6A	2.99954	0.0104754	0.0626143	-3.15674	0.00776398	0.018164
RPS27L	2.99954	0.0104754	0.0626143	4.14387	0.00120982	0.00393415
RLF	2.99802	0.0105057	0.0627261	3.5014	0.00403058	0.0105601
STARD3NL	2.99765	0.0105132	0.0627261	3.99448	0.00159548	0.00492519
TFE3	2.99723	0.0105215	0.0627261	4.18878	0.00111375	0.00368958
ID4	2.99546	0.0105572	0.0629113	-4.5968	0.000530684	0.00202913
TMEM98	2.99499	0.0105665	0.0629398	-7.33117	6.54871e-06	6.25208e-05
MED29	2.99455	0.0105755	0.0629643	-1.26965	0.226973	0.305292
VPS8	2.99433	0.0105798	0.0629643	7.25838	7.26627e-06	6.74901e-05
C5orf28	2.99308	0.0106051	0.0630599	-0.934983	0.367227	0.452389
BRF2	2.99034	0.0106605	0.0633343	-0.168476	0.868861	0.897692
XRN1	2.98847	0.0106987	0.0635336	-0.219305	0.829897	0.866509
LRP12	2.98646	0.0107396	0.0636385	1.83304	0.0903242	0.141772
TRIM41	2.98587	0.0107517	0.0636443	3.36258	0.00524632	0.0131278
DNM2	2.98447	0.0107805	0.0637599	3.38556	0.005022	0.0126682
ADAMTS19	2.98415	0.010787	0.0637599	-7.30691	6.77918e-06	6.42732e-05
PROCR	2.98384	0.0107934	0.0637599	8.99704	7.19956e-07	1.17561e-05
CDADC1	2.98365	0.0107973	0.0637599	4.21933	0.00105293	0.00353125
APPBP2	2.98013	0.0108698	0.064133	0.847133	0.412594	0.496708
ZNF124	2.97929	0.0108872	0.0642078	-1.0856	0.297826	0.382136
GOSR1	2.97876	0.0108983	0.0642227	3.04967	0.00952124	0.0215143
HERC2P7	2.97869	0.0108998	0.0642227	-3.72695	0.00263207	0.00745183
BICD1	2.97849	0.0109038	0.0642227	0.82932	0.422231	0.506343
TMED10	2.9763	0.0109495	0.0644366	-2.79365	0.0154948	0.0323744
TAF13	2.97471	0.0109827	0.0645764	9.30601	4.94199e-07	8.82728e-06
SH3BP5	2.97381	0.0110015	0.0646592	3.57698	0.00349307	0.00939808
CBWD5	2.97343	0.0110094	0.0646776	-2.19428	0.0474447	0.0826858
GTF2H2	2.97154	0.0110491	0.0648554	2.73573	0.0172923	0.0354276
NAA25	2.97014	0.0110786	0.0649452	1.18728	0.25684	0.337734
PHF20L1	2.9696	0.01109	0.0649841	1.90927	0.0790676	0.126412
ZNF778	2.96872	0.0111087	0.0650659	-0.277365	0.785961	0.831224
ARMC7	2.96791	0.0111258	0.0650824	2.14584	0.0518144	0.0891333
UHRF1BP1L	2.96644	0.0111569	0.0652032	3.24401	0.00657458	0.0157993
RNF13	2.96504	0.0111867	0.0652717	1.37578	0.192659	0.266206
CCT3	2.96452	0.0111978	0.0652828	5.12599	0.00020928	0.000948128
HBEGF	2.9642	0.0112046	0.0652928	10.2068	1.7388e-07	4.20635e-06
ERN1	2.9606	0.0112816	0.0656706	4.00254	0.00157175	0.0048684
KBTBD7	2.9605	0.0112838	0.0656706	-3.77353	0.00241138	0.00692578
CEL	2.9569	0.0113614	0.0660639	-0.740025	0.472738	0.554828
C19orf6	2.95492	0.0114044	0.0662597	5.38442	0.00013469	0.000661382
ABCA5	2.95434	0.0114168	0.0662783	-2.83022	0.0144557	0.0305669
F2RL1	2.95341	0.0114372	0.0663379	31.7037	1.77822e-13	8.3228e-10
TMEM104	2.94986	0.0115148	0.066731	-2.01337	0.0657591	0.108555
DENND5B	2.94926	0.0115278	0.0667585	-1.95973	0.072336	0.117445
KPNA1	2.94895	0.0115347	0.066762	2.3421	0.0361625	0.0658549
MOSPD1	2.9486	0.0115424	0.0667781	2.34248	0.0361371	0.0658174
C12orf29	2.94752	0.011566	0.0668487	2.11811	0.054482	0.0929172
WBSCR22	2.94738	0.0115692	0.0668487	-0.752929	0.465215	0.547688
ZNF512B	2.94612	0.0115971	0.0669814	-4.12582	0.0012508	0.00404054
TBX3	2.94511	0.0116192	0.0670808	10.0527	2.0681e-07	4.69866e-06
GPKOW	2.94016	0.0117293	0.0676309	0.551833	0.590637	0.662984
WDR91	2.93885	0.0117586	0.0677427	-1.99304	0.0681843	0.112019
FBXO42	2.93859	0.0117643	0.0677475	0.790991	0.443464	0.526606
KIAA0141	2.93569	0.0118294	0.068065	-3.65806	0.00299693	0.00829935
MFAP4	2.9352	0.0118405	0.0681001	-6.92858	1.17374e-05	9.92606e-05
MCL1	2.93429	0.0118609	0.068132	13.1779	8.80798e-09	5.31583e-07
MARK4	2.93357	0.0118772	0.0681971	3.50635	0.00399292	0.0104815
CDRT15P1	2.93212	0.0119102	0.0683139	-0.371949	0.71606	0.772139
ACOX3	2.93201	0.0119125	0.0683139	-1.75511	0.103303	0.159017
LOC400027	2.93143	0.0119257	0.0683608	0.840394	0.416223	0.500197
LHFP	2.93091	0.0119376	0.0683718	-6.32976	2.90831e-05	0.000200397
RNF25	2.9304	0.0119492	0.0683974	4.57615	0.000550713	0.00208765
ULBP2	2.93005	0.0119571	0.0683974	6.55767	2.04736e-05	0.000152439
INTU	2.92851	0.0119921	0.0685122	1.43022	0.176783	0.248097
UBE2G1	2.92805	0.0120026	0.0685335	5.44235	0.000122174	0.00061233
SRPRB	2.92791	0.0120059	0.0685335	2.95455	0.0114125	0.0250482
ZNF461	2.92727	0.0120205	0.0685778	-0.0298344	0.976663	0.981319
BVES	2.92713	0.0120236	0.0685778	7.87058	3.09337e-06	3.48529e-05
TMEM184C	2.92598	0.0120501	0.0687	0.913494	0.377991	0.463316
PCDHB3	2.92351	0.0121068	0.0689374	-2.46744	0.0286471	0.0539249
ARMCX5	2.92264	0.012127	0.0690234	-2.26976	0.0413215	0.073482
C22orf28	2.92214	0.0121384	0.0690308	4.58507	0.000541969	0.00206307
UBE3A	2.92214	0.0121384	0.0690308	-1.35612	0.198672	0.273164
POM121C	2.92193	0.0121434	0.0690308	-2.14241	0.0521368	0.0895417
USB1	2.9188	0.0122158	0.0693051	9.446	4.18042e-07	7.84454e-06
BLOC1S2	2.9181	0.0122321	0.0693051	6.71096	1.62319e-05	0.000128097
DNAJA3	2.91766	0.0122423	0.0693216	0.156548	0.878062	0.904129
MTMR3	2.91754	0.0122451	0.0693216	6.34484	2.84095e-05	0.000197074
ZNF652	2.91451	0.0123158	0.0696355	2.02906	0.0639415	0.105925
SCD	2.91018	0.0124179	0.0701545	3.47126	0.0042677	0.0110815
TNK1	2.90976	0.0124276	0.0701808	-1.29091	0.219728	0.297164
ZSCAN18	2.90918	0.0124414	0.0702295	0.1392	0.891474	0.914161
ASPHD2	2.9085	0.0124575	0.0702913	1.80431	0.0949273	0.147717
FAM73B	2.90616	0.012513	0.0705468	-0.970536	0.349893	0.435183
TWISTNB	2.90323	0.0125829	0.0708243	-1.82396	0.0917571	0.143665
BOC	2.90281	0.0125929	0.070829	-2.62375	0.0213657	0.0423114
PLAG1	2.90277	0.0125941	0.070829	-1.45174	0.170815	0.241155
CYP46A1	2.90165	0.0126208	0.0709206	-0.664066	0.518518	0.598256
ECSIT	2.90077	0.0126419	0.0710105	1.05079	0.312931	0.397879
TRPS1	2.89857	0.012695	0.0712258	7.18675	8.0543e-06	7.33669e-05
NUDT4	2.89834	0.0127007	0.0712258	1.50053	0.157911	0.225786
GJA3	2.89832	0.0127011	0.0712258	-0.416794	0.683785	0.745229
ZNF682	2.89733	0.0127251	0.071251	0.0831281	0.935045	0.949742
KLC1	2.89706	0.0127316	0.071251	4.11251	0.00128195	0.0041256
RAB14	2.89625	0.0127512	0.0713315	2.55601	0.0242693	0.0470017
ZNF776	2.89494	0.0127829	0.0714801	2.413	0.0317064	0.058787
FRAS1	2.89401	0.0128055	0.0715715	-1.08556	0.297843	0.382136
PIEZO2	2.89384	0.0128097	0.0715715	12.3	1.99305e-08	9.07134e-07
BECN1	2.89144	0.0128682	0.0717628	-1.04423	0.315841	0.401022
WDR70	2.8911	0.0128766	0.0717628	1.19982	0.252105	0.332933
MED13	2.89081	0.0128838	0.0717628	2.56454	0.0238834	0.0463722
C1GALT1	2.8907	0.0128865	0.0717628	6.65152	1.77541e-05	0.000137341
TTPAL	2.89051	0.0128911	0.0717628	-0.471401	0.645346	0.711798
HAS3	2.88914	0.0129247	0.0719206	1.38202	0.19078	0.264115
SEMA3E	2.8878	0.0129577	0.072023	-5.95025	5.30133e-05	0.000319526
NUB1	2.88699	0.0129777	0.0720934	-7.59131	4.54091e-06	4.68962e-05
FAS	2.88668	0.0129853	0.0720934	0.239567	0.814487	0.854597
LRP4	2.8858	0.0130071	0.0721643	9.50816	3.8834e-07	7.41515e-06
SLC12A4	2.88434	0.0130433	0.0723072	4.33002	0.000859802	0.0029988
SUGT1P1	2.88305	0.0130751	0.072434	-6.52663	2.14671e-05	0.000158203
HSPA4L	2.87936	0.0131672	0.0728264	7.27439	7.10155e-06	6.6219e-05
FKBP9	2.87793	0.013203	0.0729949	-5.53923	0.000103899	0.000540194
EIF2B5	2.87503	0.013276	0.0732679	5.67967	8.23385e-05	0.000451215
PCDHGB5	2.87491	0.0132791	0.0732679	4.6717	0.000464174	0.00182003
KIAA2013	2.87417	0.0132979	0.0733421	4.26707	0.00096466	0.00329572
NEAT1	2.87156	0.0133641	0.0736179	-0.196286	0.847491	0.880727
RNF103	2.87119	0.0133735	0.0736401	-0.863825	0.403697	0.487539
C19orf53	2.86968	0.0134117	0.0737188	5.65123	8.62909e-05	0.000466343
CNIH	2.86879	0.0134346	0.0737396	8.18043	2.04243e-06	2.55074e-05
ETV3	2.86794	0.0134563	0.0738294	2.58108	0.0231524	0.0451815
SLC25A17	2.86493	0.0135333	0.0741625	1.76692	0.101236	0.156221
ATP6AP1	2.86283	0.0135876	0.0743693	8.12228	2.20605e-06	2.68887e-05
SLC25A36	2.86263	0.0135927	0.0743693	-0.306122	0.76447	0.813881
BRK1	2.8622	0.0136039	0.0744006	5.92776	5.49678e-05	0.000328703
VPS13B	2.86034	0.0136521	0.0745747	2.0478	0.0618326	0.103142
PMS2P1	2.85768	0.0137212	0.0748116	-4.20014	0.00109073	0.00362869
ELP3	2.8572	0.0137337	0.0748116	-4.8759	0.000323378	0.00135433
MORC3	2.8547	0.0137991	0.0750272	4.30402	0.000901597	0.00311759
PPP2R1B	2.85443	0.0138061	0.0750272	6.01185	4.80259e-05	0.000295843
CDS2	2.85277	0.0138499	0.0750863	-1.55786	0.143818	0.208984
IL27RA	2.84922	0.0139434	0.0754818	4.48838	0.000644995	0.00236585
SACS	2.84723	0.0139962	0.0757	2.37517	0.0340141	0.0624656
STX16	2.84697	0.0140033	0.0757083	1.05959	0.309058	0.393906
LAMTOR3	2.84546	0.0140434	0.0758954	2.84657	0.0140137	0.029784
FNDC3B	2.84245	0.0141239	0.0762585	7.53537	4.90945e-06	4.99767e-05
FAT4	2.84232	0.0141273	0.0762585	-7.18308	8.09703e-06	7.36582e-05
RPL23AP32	2.84139	0.0141523	0.0763634	2.73406	0.017347	0.0355122
ILVBL	2.841	0.014163	0.076391	-0.880982	0.394687	0.479278
CD44	2.84044	0.0141779	0.0764413	2.36273	0.0348079	0.0636843
IMPDH1	2.83799	0.0142441	0.0766473	5.52777	0.000105902	0.000548114
AHSA1	2.83765	0.0142533	0.076649	3.73029	0.0026156	0.00741397
CCDC69	2.83574	0.014305	0.076813	0.132629	0.896564	0.917595
PLEKHG4B	2.83559	0.0143092	0.076813	0.943718	0.362914	0.448155
FAM155A	2.83212	0.0144039	0.0771134	-6.25961	3.24479e-05	0.000217271
NPR2	2.83132	0.0144258	0.0771637	-1.9045	0.0797323	0.127371
MPLKIP	2.83105	0.014433	0.0771637	1.63234	0.12713	0.188924
PREB	2.82872	0.014497	0.0773995	2.91593	0.0122826	0.0266421
DDR1	2.82808	0.0145146	0.077434	-1.52602	0.151507	0.217961
ANAPC13	2.82425	0.0146207	0.0778088	-11.6817	3.65216e-08	1.43366e-06
DUSP3	2.8242	0.014622	0.0778088	13.274	8.07868e-09	5.12398e-07
HSPA8	2.82333	0.0146463	0.0778636	3.864	0.00203515	0.00603367
ZNF576	2.82303	0.0146544	0.0778766	7.73293	3.73328e-06	4.03561e-05
RIOK3	2.82277	0.0146617	0.0778848	-1.57972	0.138733	0.202996
LEPRE1	2.82167	0.0146924	0.0779877	4.96378	0.000277262	0.00119524
SMG6	2.81976	0.0147457	0.0781985	-3.73334	0.00260062	0.00737802
ZFHX2	2.81943	0.014755	0.0781985	8.23197	1.9082e-06	2.42958e-05
LAMP1	2.81802	0.0147947	0.0783483	1.50767	0.156094	0.223528
KIAA1919	2.81639	0.0148404	0.0785295	5.29015	0.000158011	0.000754792
AQR	2.81578	0.0148576	0.0785903	-0.667887	0.516155	0.595931
NDUFB9	2.81373	0.0149154	0.0788353	7.13273	8.7084e-06	7.77739e-05
TMBIM6	2.8121	0.0149616	0.0789884	5.94335	5.36055e-05	0.000321985
SH3BP5L	2.81192	0.014967	0.0789884	6.1274	3.99574e-05	0.000255206
PLA2G12A	2.8119	0.0149674	0.0789884	-0.713298	0.488556	0.570073
DDX47	2.81141	0.0149813	0.0789901	-1.20357	0.250703	0.331496
MFSD1	2.81127	0.0149854	0.0789901	-2.71776	0.0178904	0.03645
RAB5C	2.81005	0.0150201	0.079073	3.71934	0.00267003	0.00753903
LSM11	2.80927	0.0150423	0.0791395	-0.287675	0.778234	0.825218
TMEM133	2.80748	0.0150936	0.079318	0.161501	0.874239	0.901542
NOXRED1	2.80708	0.015105	0.0793478	-0.0421339	0.967047	0.974158
DPH3	2.80595	0.0151375	0.0794815	4.18558	0.00112033	0.00370112
TMEM184B	2.80558	0.0151479	0.0794815	4.22813	0.00103604	0.00348913
OSBPL2	2.80537	0.015154	0.0794829	0.137359	0.8929	0.915007
STARD3	2.80386	0.0151976	0.0796509	6.20675	3.52541e-05	0.00023145
SFT2D1	2.80317	0.0152175	0.0797244	2.11827	0.054466	0.0929015
INTS12	2.80245	0.0152383	0.0798029	-3.31664	0.00572545	0.0141102
FURIN	2.80135	0.0152699	0.0798984	5.42983	0.000124773	0.000622953
TUG1	2.79944	0.0153255	0.0801373	0.919017	0.375204	0.460467
INHBA	2.79897	0.0153392	0.0801782	19.0243	1.02729e-10	3.9094e-08
LOC100128398	2.79814	0.0153632	0.0802688	2.43488	0.0304408	0.0567708
NUPL1	2.79767	0.015377	0.0802707	3.47711	0.00422059	0.0109765
CHD9	2.79756	0.0153803	0.0802707	1.89307	0.0813469	0.129618
CRLF3	2.79287	0.0155178	0.0808342	6.69421	1.66464e-05	0.000130841
KHDC1L	2.79202	0.0155429	0.0809032	-0.601802	0.557892	0.633863
SEC62	2.79119	0.0155672	0.0809856	1.95581	0.0728393	0.11808
SNAP47	2.79101	0.0155727	0.0809856	2.81301	0.014936	0.031384
DECR1	2.78952	0.0156167	0.0811643	-0.253985	0.803571	0.845541
RUFY2	2.78808	0.0156592	0.0813236	-1.29983	0.216747	0.293683
UNC45A	2.78768	0.0156711	0.0813545	4.63444	0.000496102	0.00192484
AGL	2.78534	0.0157408	0.081644	-2.61667	0.0216526	0.0427622
EXOC8	2.78521	0.0157448	0.081644	3.98775	0.00161556	0.0049816
MON1A	2.78418	0.0157754	0.0817409	4.68102	0.000456529	0.00179571
IL31RA	2.78333	0.0158009	0.081819	5.36313	0.000139621	0.000679505
CHD8	2.78219	0.0158351	0.0818968	5.51359	0.000108438	0.000558497
HIF1A	2.78218	0.0158354	0.0818968	5.29597	0.000156454	0.000748662
TMEM185B	2.77827	0.0159532	0.0824439	2.64777	0.0204198	0.0407088
FECH	2.77383	0.0160882	0.0830248	-9.08676	6.44797e-07	1.0786e-05
TRPV2	2.77377	0.0160899	0.0830248	8.94385	7.68882e-07	1.2349e-05
MAP1LC3B2	2.77331	0.0161039	0.0830525	7.22475	7.62553e-06	7.01433e-05
GLIPR1	2.77316	0.0161087	0.0830525	-0.704894	0.493596	0.574632
TMEM168	2.77275	0.0161212	0.0830613	-3.9012	0.00189841	0.00568859
TMEM171	2.77081	0.0161807	0.0832902	6.6112	1.88723e-05	0.00014356
POR	2.7707	0.0161838	0.0832902	4.61598	0.000512764	0.00197884
FAM206A	2.7695	0.0162209	0.0834133	3.41244	0.00477194	0.0121516
ABCC10	2.76933	0.016226	0.0834133	5.21799	0.000178705	0.000833591
YPEL5	2.76798	0.0162674	0.083555	3.5976	0.00335944	0.00909931
EBF1	2.7669	0.016301	0.0836534	-1.18403	0.25808	0.33909
MPZL3	2.76369	0.0164004	0.0840258	1.31866	0.210557	0.286487
CLCN7	2.76266	0.0164324	0.0841586	6.82667	1.3651e-05	0.00011192
VAPB	2.76155	0.016467	0.0842414	4.13757	0.00122398	0.00396512
SEMA4B	2.76108	0.0164818	0.0842853	4.27529	0.00095024	0.00325539
DHCR24	2.76086	0.0164885	0.0842883	12.6566	1.42206e-08	7.37962e-07
RPAP3	2.76037	0.016504	0.0843043	7.361	6.27684e-06	6.03881e-05
TBPL1	2.76002	0.0165147	0.0843278	6.72663	1.58541e-05	0.00012581
ZNF211	2.75862	0.0165587	0.084521	3.86644	0.00202589	0.0060114
MKL1	2.75783	0.0165834	0.084601	4.45303	0.000687559	0.00249723
ELL	2.75773	0.0165867	0.084601	7.3749	6.1542e-06	5.95428e-05
NDUFA1	2.75731	0.0165998	0.084636	0.953279	0.358233	0.443194
FAM123B	2.75707	0.0166073	0.084641	-3.80849	0.00225819	0.00656703
SNX3	2.75689	0.0166131	0.084641	2.28718	0.0400188	0.071649
CDC42BPG	2.7558	0.0166473	0.0847835	1.33295	0.205958	0.281403
ZNF491	2.75383	0.0167096	0.0850062	-0.589183	0.566068	0.641184
NAA60	2.7517	0.0167773	0.0852557	4.62545	0.000504143	0.00194996
ANKRD50	2.7498	0.0168376	0.0854708	2.73145	0.017433	0.0356538
UBE2R2	2.74978	0.0168384	0.0854708	2.22004	0.0452648	0.0794525
GCN1L1	2.74922	0.0168563	0.0855301	0.14234	0.889044	0.912284
TRPC1	2.74792	0.0168977	0.0856766	0.344381	0.736193	0.78933
SPRY2	2.7468	0.0169337	0.0857322	6.2942	3.07403e-05	0.000208486
MIR1307	2.74636	0.0169476	0.0857712	2.61858	0.0215749	0.0426331
DSTYK	2.74546	0.0169766	0.0858476	-5.20028	0.000184203	0.000852847
MTM1	2.74531	0.0169815	0.0858476	2.752	0.0167677	0.0345284
DICER1	2.74422	0.0170166	0.0858982	4.44703	0.000695077	0.00251653
PIGU	2.74266	0.0170668	0.0860562	0.106028	0.917216	0.935307
GNPDA1	2.74095	0.0171222	0.0862724	3.61039	0.00327919	0.00891543
HUS1B	2.7399	0.0171564	0.0863897	-0.0817959	0.936084	0.950515
LRIG2	2.73984	0.0171581	0.0863897	-0.186169	0.855252	0.887245
SEZ6L2	2.73923	0.0171782	0.0864508	-0.602131	0.55768	0.633727
POFUT1	2.73855	0.0172001	0.0865058	-0.628063	0.541088	0.61929
RABGAP1L	2.73754	0.0172332	0.0865766	-0.740667	0.472362	0.554589
ARL5B	2.73692	0.0172535	0.0866472	4.01245	0.00154308	0.00478935
KIAA0232	2.73555	0.0172984	0.0868346	2.84283	0.0141138	0.0299358
DFNB31	2.73503	0.0173152	0.0868613	1.9208	0.0774805	0.124278
COMT	2.73164	0.0174268	0.0872812	-2.54073	0.0249751	0.0481221
C1orf213	2.73152	0.0174306	0.0872812	-3.25931	0.00638569	0.0154075
SRF	2.7302	0.0174743	0.0874674	5.37675	0.000136444	0.000668317
PPIL4	2.72842	0.0175332	0.0876981	-1.52178	0.152557	0.219218
PCDHB10	2.72766	0.0175584	0.087792	-2.44254	0.0300093	0.0561113
ITM2B	2.72668	0.0175911	0.0878713	-5.79217	6.848e-05	0.00038977
COPS2	2.72661	0.0175935	0.0878713	0.313985	0.758628	0.809061
TRIM61	2.72641	0.0176001	0.0878722	-4.46974	0.000667087	0.00243709
DNM3OS	2.72338	0.0177012	0.0881834	1.24626	0.235158	0.314308
GNB1	2.7232	0.0177075	0.0881834	4.19475	0.00110159	0.00365938
HEXDC	2.72136	0.017769	0.088365	1.63609	0.126337	0.187965
TENM3	2.72119	0.0177749	0.088365	-6.91871	1.19096e-05	0.000100438
B3GALT1	2.72115	0.0177762	0.088365	3.50145	0.00403017	0.0105601
MINPP1	2.72089	0.017785	0.0883767	6.9068	1.21211e-05	0.000101814
NR0B1	2.72048	0.0177987	0.0883958	-0.0666448	0.947902	0.959883
SETX	2.72001	0.0178147	0.0884281	3.40848	0.00480801	0.0122321
ZNF558	2.71949	0.0178322	0.0884829	0.567504	0.580262	0.654233
NDST1	2.7186	0.0178622	0.0885865	2.44297	0.0299853	0.0560817
ADAMTS5	2.71849	0.017866	0.0885865	-0.973514	0.348468	0.43393
ZNF773	2.71683	0.0179221	0.0887604	1.86354	0.0856566	0.135664
FAM134C	2.71678	0.0179237	0.0887604	2.56622	0.0238081	0.0462391
KCTD8	2.71608	0.0179475	0.0887978	2.12148	0.054151	0.0924446
ZNF251	2.71198	0.0180871	0.0893561	-0.488748	0.633348	0.700991
FAF2	2.71176	0.0180949	0.0893561	-1.61667	0.130494	0.193023
UBE2B	2.71175	0.0180953	0.0893561	0.0423318	0.966892	0.974158
SNHG9	2.71169	0.018097	0.0893561	2.91247	0.0123639	0.0267845
TIGD5	2.71162	0.0180995	0.0893561	3.35385	0.00533413	0.0133062
ZFP91	2.70956	0.0181704	0.0896413	7.22543	7.61806e-06	7.01394e-05
PCDH10	2.70798	0.0182245	0.0898315	3.39397	0.00494244	0.0125067
RRP1B	2.70786	0.0182286	0.0898315	2.8754	0.0132667	0.0283946
KIAA1147	2.70741	0.0182443	0.0898743	-3.65876	0.00299299	0.00829287
WDR37	2.70704	0.0182569	0.0898743	5.39603	0.000132078	0.000650888
TMEM38A	2.70559	0.0183072	0.0900891	-3.73737	0.00258098	0.00732676
AFG3L2	2.70062	0.0184801	0.0907914	1.22237	0.243761	0.323984
PRR14L	2.70053	0.018483	0.0907914	4.71448	0.000430134	0.00171005
MIR155HG	2.69999	0.0185022	0.0908529	1.39477	0.186991	0.259841
C4orf48	2.69817	0.0185657	0.0910258	2.71803	0.0178814	0.0364432
SUGT1	2.69781	0.0185786	0.0910258	4.20658	0.00107788	0.00359659
MXRA7	2.69773	0.0185813	0.0910258	-5.02194	0.00025056	0.00110198
SEC23B	2.69695	0.0186088	0.0910815	2.63408	0.0209537	0.0416038
SUGT1P3	2.69658	0.0186218	0.0910815	-1.6671	0.119939	0.179758
C6orf89	2.69058	0.0188339	0.0919404	0.330589	0.746343	0.798384
IFNA1	2.69036	0.0188421	0.0919404	6.51302	2.19189e-05	0.000160582
TMED10P1	2.69029	0.0188444	0.0919404	-5.84994	6.23382e-05	0.000361725
RGPD8	2.68739	0.0189479	0.0923796	1.75237	0.103789	0.159615
MRPL45	2.68659	0.0189765	0.0924859	0.0581442	0.954538	0.965105
DYNC1H1	2.68604	0.0189963	0.0925168	3.10219	0.00861449	0.0197984
NDRG3	2.68496	0.0190353	0.0926738	3.43063	0.00460985	0.0118088
MRPS18B	2.68307	0.0191034	0.092906	-1.04937	0.31356	0.398568
ABHD10	2.68279	0.0191132	0.0929211	4.15899	0.00117656	0.00384791
KDM3B	2.68133	0.0191662	0.0930136	-0.566808	0.58072	0.654485
ZNF35	2.67951	0.0192321	0.0932341	1.41395	0.181408	0.253628
PSPN	2.6775	0.0193054	0.0934244	-0.151964	0.881602	0.906612
ZC3H8	2.67533	0.0193844	0.0937714	1.86493	0.0854491	0.135351
ARFGAP1	2.67315	0.0194647	0.0938393	0.649965	0.527292	0.606235
CRK	2.67255	0.0194865	0.0938393	4.42994	0.000716938	0.00258339
LOC100288432	2.6723	0.0194957	0.0938393	4.37025	0.000799036	0.00282425
SNX12	2.67199	0.0195072	0.0938393	0.787343	0.445521	0.528421
NKIRAS1	2.67198	0.0195076	0.0938393	3.35201	0.00535286	0.0133456
MMGT1	2.67019	0.0195737	0.0940249	1.28428	0.221969	0.299662
TNPO1	2.66693	0.0196947	0.094467	4.17332	0.0011459	0.00376924
CLTC	2.66566	0.0197417	0.0945999	2.61504	0.021719	0.04285
TAB3	2.66544	0.0197499	0.094606	4.91992	0.00029935	0.00127245
NBEA	2.66503	0.0197654	0.0946142	0.58933	0.565972	0.641173
PITPNA	2.66246	0.0198614	0.0948999	3.60833	0.00329201	0.00893965
L3MBTL3	2.66232	0.0198666	0.0948999	-2.01319	0.0657797	0.108576
MOB4	2.66232	0.0198666	0.0948999	1.77522	0.0998045	0.154308
KIAA0913	2.66011	0.0199497	0.0951031	8.82804	8.8813e-07	1.36616e-05
NOP2	2.65972	0.0199646	0.0951031	0.949747	0.359958	0.445034
APCDD1L	2.65971	0.0199647	0.0951031	3.15673	0.00776412	0.018164
MCC	2.65918	0.0199848	0.0951328	4.4876	0.000645907	0.00236792
ANKRD13C	2.6588	0.0199993	0.0951684	3.67416	0.00290731	0.0080939
LRRC47	2.65854	0.0200091	0.095182	-1.06487	0.306754	0.39148
ZNF493	2.65743	0.0200508	0.0952813	-3.2426	0.00659219	0.0158305
HIATL1	2.65614	0.0200998	0.095415	0.0397664	0.968897	0.975376
WDFY3	2.65519	0.0201359	0.095483	3.47568	0.00423204	0.0110038
RC3H1	2.65452	0.0201613	0.095483	6.48714	2.28056e-05	0.000165925
TP53BP2	2.65396	0.0201828	0.095483	-1.46987	0.16592	0.235252
RRAGB	2.65287	0.0202242	0.0955419	-3.80778	0.00226119	0.00657436
PAK1IP1	2.65088	0.0203001	0.0958014	1.79541	0.0963973	0.149563
CSRNP1	2.65017	0.0203277	0.095802	5.63638	8.84323e-05	0.000473436
SNCG	2.65015	0.0203284	0.095802	3.72888	0.00262255	0.0074264
PANK3	2.64997	0.0203352	0.095802	6.45307	2.40315e-05	0.000171922
TSPAN12	2.64781	0.0204183	0.0961273	0.754606	0.464243	0.546714
ZNFX1	2.64606	0.0204856	0.0962604	4.15984	0.00117472	0.00384371
NOTCH2	2.64574	0.020498	0.0962604	-1.06281	0.307651	0.392405
DIDO1	2.64534	0.0205136	0.0962604	3.23919	0.00663519	0.015917
UBE2E3	2.64507	0.0205238	0.0962604	0.0619432	0.951572	0.963101
DAGLB	2.64359	0.0205812	0.0963693	2.51945	0.0259914	0.0496698
NDUFA2	2.64357	0.0205822	0.0963693	3.78825	0.00234564	0.00676737
NDUFAF2	2.64274	0.0206145	0.0964037	-5.38133	0.000135395	0.00066389
TPRN	2.64149	0.0206632	0.0965707	0.205954	0.84009	0.874895
GPR135	2.64137	0.0206675	0.0965707	0.122156	0.904687	0.925079
CSTF2	2.64044	0.0207041	0.0966926	3.42183	0.00468753	0.0119611
ALKBH8	2.64034	0.0207077	0.0966926	-0.864189	0.403504	0.48735
WDR55	2.64016	0.020715	0.0966933	6.02271	4.71986e-05	0.000292457
TOMM40L	2.63867	0.0207733	0.096847	3.93636	0.00177784	0.0053886
LOC650623	2.63867	0.0207733	0.096847	-0.999994	0.335978	0.420933
NAA35	2.63859	0.0207761	0.096847	1.36016	0.197424	0.271647
EMC7	2.63604	0.0208766	0.0971501	1.82863	0.0910169	0.142701
TCF20	2.63498	0.0209183	0.0972062	0.17462	0.86413	0.893748
CNTN5	2.63469	0.0209295	0.0972062	-1.27624	0.224706	0.302731
LOC728643	2.63316	0.0209901	0.0974048	-1.07152	0.303866	0.388771
SNAI2	2.63236	0.0210218	0.0974048	-5.15683	0.000198462	0.000908431
OAZ2	2.63231	0.0210238	0.0974048	-1.43161	0.176392	0.247599
NSUN4	2.62931	0.0211429	0.0978902	5.14737	0.000201717	0.000919793
FAT1	2.62899	0.0211558	0.0978936	-2.12598	0.0537126	0.091845
MXRA5	2.62794	0.0211975	0.0980438	3.07006	0.00915843	0.0208457
AHR	2.62731	0.0212228	0.0980946	11.4008	4.85215e-08	1.73815e-06
NACA	2.62526	0.0213048	0.0983089	-1.79921	0.0957673	0.148754
RAD17	2.62507	0.0213126	0.0983089	1.23873	0.237844	0.317249
PTOV1-AS1	2.6239	0.0213598	0.0984291	-3.39404	0.00494171	0.0125067
MTMR14	2.62263	0.0214109	0.0986314	4.35535	0.000821	0.00288773
C20orf194	2.6223	0.0214242	0.0986594	0.864777	0.403193	0.487103
KDELR1	2.62041	0.0215004	0.0989481	0.16592	0.870831	0.898982
EIF2C2	2.61994	0.0215198	0.0989999	12.171	2.25648e-08	1.00696e-06
RRAS2	2.6192	0.0215497	0.0991039	-8.83413	8.81386e-07	1.3598e-05
HEY1	2.61772	0.0216097	0.0992799	5.76194	7.19441e-05	0.00040561
CMTM3	2.61672	0.0216507	0.0994018	12.0861	2.45012e-08	1.05889e-06
PCDHGA7	2.6162	0.0216718	0.0994611	-5.79449	6.82206e-05	0.00038894
ASB3	2.61542	0.0217035	0.0995413	3.09655	0.00870764	0.019969
CDK12	2.61414	0.021756	0.0996848	-0.288402	0.77769	0.824896
GPHA2	2.6127	0.0218152	0.0998558	2.97088	0.011063	0.0243944
PLAA	2.61086	0.0218909	0.100124	4.50651	0.00062423	0.00230425
CNEP1R1	2.61074	0.0218958	0.100124	-0.183898	0.856996	0.888434
VGF	2.61048	0.0219064	0.100139	3.40012	0.00488501	0.0124026
WDR74	2.606	0.0220919	0.100718	3.11226	0.00845068	0.0194841
DCAF12	2.60545	0.0221151	0.100765	4.2023	0.00108639	0.00361779
ARHGEF3	2.60469	0.0221466	0.100834	8.09059	2.30104e-06	2.77747e-05
KDM2A	2.60431	0.0221623	0.100858	4.81344	0.000360974	0.00147887
C3orf17	2.60164	0.0222741	0.101122	2.59175	0.0226927	0.0444445
DAP3	2.60159	0.0222764	0.101122	4.26916	0.000960967	0.00328474
ZFYVE20	2.59871	0.0223973	0.10157	-2.91465	0.0123127	0.026699
NKX3-2	2.59651	0.02249	0.101889	2.06334	0.0601327	0.100724
APOE	2.59557	0.0225301	0.102037	-4.61289	0.000515608	0.00198813
PTPRS	2.5953	0.0225413	0.102054	1.21763	0.245495	0.32593
DOCK4	2.59309	0.0226354	0.102428	14.8064	2.18111e-09	2.21342e-07
PDGFRL	2.59244	0.0226633	0.102447	-3.28699	0.00605785	0.0147786
DACH1	2.59094	0.022727	0.102658	2.99141	0.0106388	0.0236158
ZBTB11	2.5893	0.0227972	0.102876	1.45783	0.169159	0.23926
ATP1B3	2.58928	0.022798	0.102876	4.8387	0.000345245	0.0014281
UBA3	2.58905	0.0228081	0.102888	2.71405	0.0180167	0.036665
PIP4K2C	2.58847	0.0228328	0.102965	-3.35842	0.00528802	0.0132128
PUM1	2.58815	0.0228468	0.102977	-0.0173754	0.986407	0.988789
ZNF789	2.58748	0.0228754	0.103056	-1.66988	0.119379	0.179075
ZFP3	2.58701	0.0228956	0.103079	0.180675	0.859472	0.890477
SLU7	2.58676	0.0229064	0.103094	-0.158465	0.876581	0.90308
PGRMC2	2.58636	0.0229236	0.103103	-0.0126858	0.990075	0.991813
ZNF484	2.58547	0.0229621	0.103243	-0.616366	0.548537	0.625986
ZDHHC1	2.58379	0.0230349	0.103536	-2.7561	0.0166378	0.0343383
PROS1	2.58298	0.0230698	0.10357	2.5244	0.0257519	0.0493152
C7orf26	2.58226	0.0231013	0.103631	3.62725	0.0031764	0.00867904
EXOC7	2.58187	0.0231183	0.103673	4.95632	0.000280895	0.00120749
EDIL3	2.58029	0.023187	0.103913	-9.58038	3.56639e-07	6.92062e-06
ALG1	2.57885	0.0232496	0.104091	0.164762	0.871724	0.89966
RPAP2	2.57704	0.023329	0.104345	1.55836	0.143699	0.208856
PFN1P2	2.57612	0.0233694	0.104448	4.24543	0.00100368	0.00339768
DPP4	2.57606	0.0233721	0.104448	13.6535	5.77127e-09	4.22239e-07
CXorf26	2.57597	0.0233759	0.104448	5.67396	8.3117e-05	0.000453666
MFAP5	2.57582	0.0233825	0.104448	-0.635026	0.53668	0.615068
ATG14	2.57524	0.0234079	0.104527	3.31831	0.00570734	0.0140814
IGFBP7	2.57283	0.0235144	0.104958	-0.1415	0.889694	0.912883
CACFD1	2.5727	0.0235199	0.104958	-0.804809	0.435732	0.519405
DUSP8	2.57212	0.0235456	0.105039	3.67854	0.00288338	0.00803708
FOXO1	2.57105	0.0235932	0.105183	2.65332	0.0202071	0.0403788
LOC728190	2.57028	0.0236272	0.105232	-2.90035	0.0126522	0.0273055
PRRC1	2.56972	0.0236522	0.105283	4.09463	0.00132501	0.00424525
GRIA4	2.5687	0.0236975	0.105428	-3.50745	0.00398465	0.0104675
HERC2	2.5686	0.023702	0.105428	1.89421	0.081184	0.129418
TMEM129	2.56769	0.0237427	0.105575	-1.25417	0.232363	0.311332
DDX19A	2.56748	0.0237518	0.105581	0.282938	0.781781	0.828081
FAM109A	2.56639	0.0238006	0.105729	4.18498	0.00112157	0.00370342
C3orf58	2.56588	0.0238232	0.105795	-0.954811	0.357487	0.442579
DNAAF3	2.56392	0.0239111	0.106124	3.0205	0.0100654	0.0225211
2006-03-01	2.56131	0.0240288	0.106473	1.80425	0.0949378	0.147717
ANKIB1	2.56022	0.0240783	0.106581	-0.306407	0.764258	0.813804
CPA4	2.56017	0.0240803	0.106581	-5.41089	0.000128812	0.000638931
LMBRD1	2.55721	0.0242144	0.106977	0.816382	0.429323	0.513105
COQ4	2.5564	0.0242513	0.107037	2.16698	0.0498625	0.0862566
CPE	2.55431	0.0243465	0.107353	-0.369094	0.718135	0.774133
SDHAF2	2.55359	0.0243794	0.107395	4.87398	0.000324471	0.00135692
TRIM23	2.55234	0.024437	0.107614	2.71531	0.0179737	0.0365991
RCOR3	2.55	0.0245445	0.108053	-0.0592226	0.953696	0.964538
AR	2.54852	0.0246125	0.108213	-3.45373	0.00441203	0.0113789
LOC401321	2.54746	0.0246619	0.108285	-0.518981	0.612695	0.682488
DDHD1	2.54694	0.0246857	0.108285	11.1056	6.58195e-08	2.13679e-06
GLMN	2.54667	0.0246982	0.108285	3.17198	0.00754172	0.0177651
ADAMTS6	2.54663	0.0247001	0.108285	1.37552	0.192736	0.266286
POLR2A	2.54464	0.0247928	0.108573	1.44793	0.171861	0.242411
SYTL5	2.54432	0.0248077	0.108573	5.65092	8.6334e-05	0.000466343
VWCE	2.54402	0.0248213	0.108573	1.07957	0.300401	0.384913
ARNTL	2.54247	0.0248936	0.108716	2.71181	0.0180931	0.0367768
RER1	2.54227	0.0249029	0.108722	-0.202278	0.842902	0.877356
SLC41A2	2.54191	0.02492	0.108753	5.27776	0.000161376	0.000767124
MRPS35	2.54077	0.0249735	0.108926	1.52354	0.15212	0.218683
MIB1	2.54039	0.0249912	0.108969	5.67795	8.25725e-05	0.000451955
NAGPA-AS1	2.54007	0.0250063	0.109	-1.48141	0.162867	0.231604
SAR1A	2.53726	0.0251385	0.109392	-0.541355	0.597627	0.66946
PSMD2	2.5369	0.0251555	0.109392	7.68003	4.01551e-06	4.25464e-05
TMEM87A	2.53672	0.0251639	0.109392	1.75943	0.102543	0.157936
KIAA1586	2.53659	0.0251699	0.109392	-2.35106	0.0355681	0.0648586
SLIRP	2.53646	0.0251762	0.109392	3.07964	0.00899276	0.0205266
ADAM11	2.53352	0.0253154	0.109858	-0.264985	0.795271	0.838674
ZNF792	2.53316	0.0253325	0.109897	12.815	1.22719e-08	6.6535e-07
AMBRA1	2.53289	0.0253451	0.109911	2.79959	0.0153212	0.0320752
SLC35E3	2.53275	0.0253517	0.109911	2.41368	0.0316665	0.058729
ZNF566	2.53167	0.0254031	0.110064	3.5676	0.00355561	0.00953825
LOC100507433	2.53096	0.0254372	0.110142	2.8352	0.0143198	0.030317
MAPK8IP3	2.52804	0.0255766	0.110641	-1.19295	0.254689	0.335504
PCDH9	2.52784	0.0255863	0.110648	2.69494	0.0186793	0.0377723
VMA21	2.52657	0.0256471	0.110841	1.39741	0.186215	0.258921
ELFN1	2.52314	0.0258126	0.111284	-1.7904	0.097232	0.150739
CHI3L1	2.52283	0.0258277	0.111284	-0.749645	0.467123	0.549368
FBXO36	2.51944	0.0259924	0.111699	-0.63685	0.535528	0.614066
PCYT1A	2.51795	0.0260647	0.111939	0.259875	0.799123	0.842024
DPH1	2.5172	0.0261016	0.112063	0.306064	0.764513	0.813881
PRR5L	2.51567	0.0261766	0.112324	8.09417	2.29008e-06	2.77157e-05
KIAA1908	2.51461	0.0262282	0.112501	1.51832	0.153417	0.220224
RPAP1	2.5133	0.026293	0.112708	1.97335	0.0706111	0.115218
LRRC14	2.51162	0.0263755	0.112849	-1.21506	0.246442	0.326871
C10orf118	2.51142	0.0263856	0.112858	3.55214	0.00366115	0.00976783
SPARC	2.51044	0.026434	0.112881	-1.24293	0.236342	0.315707
SYNC	2.51039	0.0264365	0.112881	-7.81578	3.33291e-06	3.69126e-05
IFT20	2.51005	0.0264534	0.112881	6.2544	3.27137e-05	0.000218629
SLC9A8	2.50997	0.0264572	0.112881	-5.60469	9.31926e-05	0.000493521
PSMD12	2.50973	0.026469	0.112881	6.66254	1.74609e-05	0.000135609
SGPL1	2.50972	0.0264696	0.112881	1.82825	0.0910764	0.142763
IL21R	2.50876	0.0265172	0.112962	2.47222	0.0283925	0.0535265
WASL	2.50664	0.0266228	0.113295	-1.36494	0.195955	0.269997
DGCR6	2.50596	0.0266564	0.113308	-7.94502	2.79688e-06	3.22265e-05
TBX19	2.5057	0.0266695	0.113329	0.559077	0.585829	0.658937
WBSCR16	2.50505	0.0267021	0.113432	2.52509	0.0257182	0.0492714
MTMR2	2.50179	0.0268655	0.113927	3.9151	0.0018498	0.00557339
PLEKHB2	2.50178	0.0268662	0.113927	5.64752	8.68202e-05	0.000467519
EMC3	2.50172	0.0268691	0.113927	4.0797	0.00136214	0.00434084
PFKFB4	2.50157	0.0268767	0.113927	6.6653	1.73882e-05	0.000135428
COL5A2	2.50137	0.0268868	0.113934	-5.46908	0.000116818	0.000592304
GCC2	2.49963	0.0269742	0.114128	4.85054	0.000338126	0.00140544
CLCF1	2.49796	0.027059	0.11437	0.490885	0.631877	0.699643
ADAM17	2.49784	0.0270647	0.11437	3.07282	0.00911037	0.020757
STAC	2.49641	0.0271373	0.114551	-2.77734	0.0159814	0.0331836
LPIN2	2.49634	0.0271411	0.114551	4.83603	0.000346877	0.00143319
TOR1B	2.49376	0.0272722	0.114892	4.42065	0.000729112	0.00261693
VPS33B	2.49237	0.0273432	0.11513	1.94199	0.0746403	0.120572
ATG2B	2.49233	0.0273454	0.11513	4.88667	0.00031732	0.00133557
LYN	2.4906	0.027434	0.115393	-1.56556	0.142008	0.206876
KLF10	2.49045	0.0274417	0.115393	0.760399	0.460895	0.543723
LOC220906	2.48938	0.0274966	0.115543	-1.7089	0.111764	0.169734
SLITRK6	2.48923	0.0275041	0.115543	1.76033	0.102386	0.157729
IDH3A	2.48848	0.0275428	0.115641	7.20693	7.82347e-06	7.15975e-05
LOC100506713	2.48819	0.027558	0.115669	-0.078693	0.938503	0.952618
SNX11	2.48788	0.0275739	0.115701	2.76006	0.0165134	0.0341078
DPP8	2.48749	0.0275937	0.115748	-3.03528	0.00978593	0.0220216
RGP1	2.48569	0.0276869	0.116033	2.67034	0.0195682	0.0392567
ADAT1	2.4854	0.0277018	0.11606	0.829198	0.422298	0.506343
ZNF250	2.48489	0.0277284	0.116136	0.157657	0.877205	0.903437
ZSCAN12P1	2.48248	0.0278533	0.116552	-2.69534	0.0186654	0.0377497
FASTKD5	2.48232	0.0278619	0.116552	2.43399	0.0304912	0.056855
ZNF780A	2.47956	0.0280057	0.117067	1.05977	0.30898	0.393879
C17orf59	2.47528	0.0282306	0.117699	5.36667	0.000138787	0.000677614
MMS19	2.47287	0.0283583	0.118049	2.22983	0.044461	0.0782422
ZNF264	2.47109	0.0284525	0.1183	4.59155	0.000535704	0.00204344
TP53RK	2.4694	0.0285427	0.118567	8.51141	1.32683e-06	1.82872e-05
MRPS22	2.46827	0.0286029	0.11871	5.83496	6.38732e-05	0.000368747
CDIPT	2.46718	0.0286614	0.118873	-0.0342279	0.973227	0.978585
SULF2	2.46703	0.0286694	0.118873	0.967359	0.351418	0.436802
GALNT2	2.46688	0.028677	0.118873	-6.76225	1.50293e-05	0.000121047
ZNF75A	2.46523	0.0287656	0.119168	3.72498	0.00264186	0.00747335
NAPA	2.46406	0.0288284	0.119318	3.23928	0.00663401	0.015917
KDM8	2.46376	0.0288445	0.119318	-0.613797	0.550181	0.627392
CDK7	2.46296	0.0288876	0.119421	1.97163	0.0708263	0.115473
MRPS31P3	2.46265	0.0289048	0.119427	-1.00329	0.334444	0.419548
LRPPRC	2.46232	0.0289222	0.119427	4.26947	0.000960432	0.00328442
ZNF167	2.46134	0.0289751	0.119566	-2.30944	0.0384112	0.069223
NIPBL	2.45972	0.0290628	0.119856	0.513886	0.616151	0.685363
KDM5A	2.45859	0.0291246	0.120007	0.929475	0.369966	0.455194
ADAM32	2.45857	0.0291257	0.120007	-0.586211	0.568002	0.64311
ZNF302	2.45662	0.0292319	0.120299	-5.2736	0.000162523	0.000771506
CMTM6	2.45592	0.0292701	0.120421	5.01381	0.000254122	0.00111478
LOC255512	2.45556	0.0292895	0.120445	1.85114	0.0875273	0.138148
CD97	2.45519	0.0293096	0.120474	4.67974	0.000457565	0.00179875
ETV6	2.4542	0.0293637	0.120661	4.03224	0.00148741	0.00465452
HINT3	2.45319	0.0294196	0.120735	2.95253	0.0114563	0.0251202
FBXO38	2.45312	0.0294231	0.120735	-0.451278	0.659396	0.723856
ZNHIT1	2.45307	0.0294259	0.120735	5.9698	5.13735e-05	0.000312808
EXOC5	2.45287	0.0294368	0.120744	4.5044	0.00062661	0.00230892
TMCC1	2.45189	0.0294906	0.120892	5.80419	6.71514e-05	0.000383322
KDSR	2.45047	0.0295691	0.121105	8.9236	7.88434e-07	1.25202e-05
VPS4B	2.45021	0.0295835	0.121111	2.64587	0.0204931	0.0408253
RBM22	2.45012	0.0295881	0.121111	1.86068	0.0860853	0.136233
ZNF322	2.44962	0.0296159	0.121188	2.03563	0.0631952	0.10493
NDUFA9	2.44733	0.0297428	0.121576	-3.71063	0.00271421	0.00763749
USP22	2.4472	0.0297497	0.121576	-3.31813	0.00570929	0.0140814
SLC22A20	2.44719	0.0297506	0.121576	0.411645	0.687459	0.748248
ARMC5	2.44711	0.029755	0.121576	2.29558	0.0394051	0.0708
RBM8A	2.44674	0.0297753	0.121623	0.840107	0.416377	0.500339
SYT15	2.44639	0.0297947	0.121665	-3.54485	0.00371208	0.00986718
BCL10	2.44333	0.0299651	0.122034	3.2531	0.00646172	0.0155608
RGPD6	2.44118	0.0300858	0.122453	0.315534	0.757479	0.807927
MEST	2.43913	0.0302006	0.122883	-12.779	1.26884e-08	6.79151e-07
ZNF703	2.43892	0.0302125	0.122895	-0.055962	0.956243	0.966329
P4HA2	2.43804	0.0302622	0.123061	8.56513	1.23853e-06	1.74207e-05
RIOK1	2.43713	0.0303138	0.123088	1.14232	0.274393	0.356997
RTN4	2.43562	0.0303991	0.123288	-4.89668	0.000311793	0.00131635
TSSC4	2.43326	0.0305329	0.123757	1.19383	0.254358	0.335257
PLBD2	2.42998	0.03072	0.1243	5.05653	0.000235967	0.00104789
PXDN	2.42874	0.0307908	0.124472	8.08146	2.32919e-06	2.79912e-05
RAP2C	2.42695	0.0308935	0.124813	0.928731	0.370337	0.455523
PRMT6	2.42653	0.030918	0.124875	2.39467	0.0328049	0.0605127
GTF2H2C	2.42462	0.0310281	0.125172	2.82653	0.0145573	0.030725
MLF2	2.42357	0.031089	0.125381	5.45271	0.000120068	0.000605202
CGB7	2.42201	0.031179	0.125596	1.95591	0.0728263	0.118073
EPOR	2.42174	0.0311947	0.125622	2.05486	0.0610547	0.102031
ZMYM2	2.42056	0.0312635	0.125816	1.36413	0.196204	0.270314
SLC25A32	2.42028	0.0312796	0.125816	3.81549	0.00222873	0.00648961
GPR1	2.42008	0.0312912	0.125826	-4.00303	0.00157033	0.00486622
GCSHP3	2.41843	0.0313875	0.126139	0.944714	0.362425	0.447777
BAG3	2.41792	0.0314176	0.126199	-3.69585	0.00279084	0.00782211
COMP	2.41783	0.031423	0.126199	-0.89463	0.387618	0.472652
POLR2B	2.41762	0.031435	0.126199	2.72239	0.0177346	0.03622
ERCC6	2.41755	0.0314392	0.126199	2.4307	0.030679	0.0571452
HSD17B7P2	2.41654	0.031498	0.126398	2.14574	0.0518234	0.0891376
ZNF696	2.41618	0.0315192	0.126446	2.6784	0.0192725	0.0387658
EZH1	2.4156	0.0315532	0.126512	-2.88406	0.0130502	0.0280012
CLK4	2.41382	0.0316581	0.126669	4.50668	0.000624043	0.00230425
CHMP2B	2.41336	0.0316849	0.126738	2.70844	0.0182087	0.036968
ZNF850	2.41321	0.0316938	0.126738	-3.02722	0.00993739	0.0222928
PGRMC1	2.41298	0.0317073	0.126744	-3.74534	0.00254257	0.00722981
ZNF592	2.41288	0.0317137	0.126744	4.01458	0.00153698	0.00477365
NIPSNAP3A	2.41225	0.0317504	0.126853	-4.67142	0.000464405	0.00182041
C1QTNF3	2.41174	0.0317809	0.126928	-1.05337	0.31179	0.396633
OR8D1	2.40718	0.0320513	0.127803	8.79447	9.26276e-07	1.40531e-05
RNF121	2.40714	0.0320535	0.127803	0.886435	0.391853	0.476597
ATP5G1	2.40692	0.0320668	0.127819	4.35727	0.000818132	0.0028806
RTF1	2.40345	0.0322742	0.128385	-3.17718	0.00746729	0.01762
ARL4A	2.40171	0.032379	0.128727	-1.4453	0.172585	0.243303
OR2L1P	2.40067	0.0324414	0.128916	-1.20791	0.249084	0.329832
TMEM184A	2.4006	0.0324455	0.128916	-2.72179	0.0177545	0.0362411
SMCR7	2.39899	0.0325427	0.129227	-2.14474	0.0519179	0.0892329
CD63	2.39563	0.032747	0.129813	1.65867	0.121649	0.181922
ATP6V0E1	2.39531	0.0327661	0.129851	3.51736	0.0039105	0.0103007
CTNNBL1	2.39421	0.0328332	0.129965	3.28127	0.00612422	0.0148947
CNN1	2.39411	0.0328393	0.129965	-9.11992	6.19182e-07	1.05246e-05
ZNF425	2.39406	0.0328423	0.129965	1.28788	0.220752	0.298342
CFH	2.39385	0.0328552	0.129965	-5.38311	0.000134988	0.000662606
CCDC11	2.39375	0.0328613	0.129965	0.49943	0.626012	0.694668
ZNF30	2.39176	0.0329832	0.130372	2.71858	0.0178628	0.0364113
RAPGEF2	2.39151	0.0329981	0.130393	-6.20996	3.50765e-05	0.000230922
TFCP2	2.39133	0.0330091	0.130399	0.370932	0.716799	0.772814
PPYR1	2.39013	0.0330827	0.130577	-3.05608	0.0094057	0.0212863
DDX23	2.38995	0.0330939	0.130584	5.69719	8e-05	0.000440692
MCOLN1	2.38909	0.0331468	0.130755	11.2905	5.43377e-08	1.88462e-06
PMAIP1	2.38828	0.0331965	0.130913	8.36572	1.60185e-06	2.11623e-05
ZSWIM6	2.38648	0.0333078	0.131201	0.38464	0.706865	0.764571
FAM156A	2.38378	0.0334754	0.131634	2.17999	0.0486966	0.0845794
COL6A3	2.38314	0.0335151	0.131751	-1.79756	0.0960391	0.149126
MTCH2	2.38299	0.0335244	0.131751	3.84117	0.00212403	0.00624581
UBTD2	2.3815	0.0336171	0.131981	5.0121	0.000254881	0.00111775
VMP1	2.38143	0.0336213	0.131981	10.0178	2.15158e-07	4.79234e-06
ACP5	2.38134	0.0336269	0.131981	11.0211	7.19164e-08	2.26495e-06
RAET1L	2.38128	0.0336311	0.131981	0.928355	0.370525	0.455713
ZNF225	2.38009	0.0337051	0.132083	1.79687	0.0961548	0.149255
STAM	2.37686	0.0339076	0.132724	-0.610603	0.552229	0.629098
SEC14L1	2.37574	0.0339785	0.132812	3.83618	0.00214396	0.00629496
COQ10B	2.37558	0.0339884	0.132813	9.55957	3.65478e-07	7.0517e-06
STIM1	2.37405	0.034085	0.133038	-3.56443	0.00357701	0.00958066
LANCL1	2.37306	0.0341474	0.133206	-13.2515	8.2433e-09	5.15677e-07
RALB	2.37262	0.0341752	0.133239	6.08459	4.27659e-05	0.000269376
KDM5C	2.37245	0.0341859	0.133242	11.3905	4.90354e-08	1.74356e-06
IPPK	2.3723	0.0341959	0.133243	3.01779	0.0101176	0.0226193
KIF3B	2.37141	0.0342522	0.133314	6.19951	3.56581e-05	0.000233182
CCRN4L	2.37134	0.0342564	0.133314	7.90938	2.93486e-06	3.34506e-05
SQSTM1	2.3695	0.0343738	0.133575	7.58927	4.55383e-06	4.69166e-05
MAGED4B	2.36859	0.0344318	0.133721	1.75068	0.10409	0.159977
SCNM1	2.36736	0.0345102	0.133897	1.02095	0.326324	0.411294
SEC14L2	2.3658	0.0346099	0.134158	6.90421	1.21676e-05	0.000102142
LOC100499194	2.36558	0.0346244	0.134158	1.98895	0.0686816	0.11262
CCDC113	2.3651	0.034655	0.134158	-3.97202	0.00166357	0.00510435
ZNF71	2.36509	0.0346558	0.134158	4.0244	0.00150919	0.00470548
LARS2	2.36436	0.0347027	0.13424	6.61724	1.87002e-05	0.000142805
RGL1	2.3643	0.0347062	0.13424	6.72773	1.58279e-05	0.000125705
FBXO3	2.36393	0.0347305	0.134283	-0.428495	0.675465	0.737831
PAFAH1B1	2.36338	0.0347657	0.134356	-0.373767	0.71474	0.770959
TMEM132B	2.36301	0.0347893	0.134362	8.16163	2.09385e-06	2.58897e-05
CSK	2.36299	0.0347911	0.134362	2.57572	0.0233868	0.0455307
RAB6B	2.36257	0.0348179	0.134368	3.40868	0.00480617	0.0122297
MBD5	2.36129	0.0349004	0.134572	0.154951	0.879295	0.904991
ST8SIA5	2.3594	0.0350229	0.134931	6.24036	3.34416e-05	0.000222187
SLC4A1AP	2.35907	0.0350444	0.134938	3.85858	0.0020559	0.00608071
FUCA1	2.35663	0.0352033	0.135368	-0.0501804	0.960759	0.969695
NCEH1	2.35659	0.0352056	0.135368	5.51114	0.000108881	0.000559751
ZNF410	2.35659	0.0352057	0.135368	-2.0468	0.0619439	0.10329
GMEB1	2.35442	0.0353477	0.135762	4.22347	0.00104496	0.00351312
PDXDC1	2.35312	0.0354328	0.135876	0.0624011	0.951214	0.962881
ASPSCR1	2.35306	0.0354367	0.135876	-2.07809	0.0585601	0.0985231
PAM	2.3529	0.0354468	0.135876	-6.32046	2.95073e-05	0.000202428
MIA3	2.35257	0.0354686	0.135922	-1.588	0.13685	0.200754
TMEM33	2.34899	0.0357047	0.136597	4.40941	0.000744133	0.0026648
FAIM2	2.34795	0.0357735	0.136822	-2.05417	0.0611311	0.102146
LOC90246	2.3472	0.0358232	0.136974	-2.84737	0.0139926	0.0297484
ZNF570	2.34651	0.0358687	0.137013	0.90134	0.384175	0.469509
LAT	2.34525	0.0359522	0.137183	2.18481	0.048271	0.0839443
SIK1	2.34523	0.0359538	0.137183	8.03448	2.48006e-06	2.92652e-05
SMARCAD1	2.34517	0.035958	0.137183	-7.1617	8.35087e-06	7.53172e-05
TM9SF1	2.34244	0.0361401	0.137736	3.78391	0.00236482	0.00681347
ZNF578	2.34223	0.0361536	0.137736	-1.11384	0.285975	0.36947
TUBE1	2.34209	0.0361633	0.137736	6.01406	4.78561e-05	0.000295195
METTL21D	2.34123	0.0362207	0.137917	0.728352	0.479608	0.561688
VRK2	2.34036	0.036279	0.1381	-3.46568	0.00431312	0.0111845
SERPINI1	2.33952	0.0363353	0.138184	-0.052882	0.958648	0.96826
ARF4	2.33948	0.0363383	0.138184	-1.5758	0.139635	0.204009
LGR4	2.33928	0.0363514	0.138184	-0.229236	0.822334	0.86059
ZDHHC18	2.33804	0.0364351	0.138387	1.35151	0.200104	0.274912
NEK7	2.33713	0.0364966	0.138494	-1.38898	0.188705	0.261613
DCAF8	2.33702	0.0365038	0.138494	1.3988	0.185806	0.258535
FGF14	2.33682	0.0365177	0.138508	2.28755	0.0399921	0.0716105
PSMF1	2.33586	0.0365819	0.138714	2.76143	0.0164706	0.0340343
ABCA12	2.33547	0.0366088	0.138714	0.398565	0.696831	0.756464
DNAJC11	2.33515	0.03663	0.138714	0.136253	0.893757	0.915395
RAP1A	2.3346	0.0366677	0.138808	2.19844	0.0470863	0.082218
SCAND3	2.33408	0.0367025	0.138902	-0.529195	0.605793	0.676394
UNC119B	2.33194	0.0368481	0.139295	2.13644	0.0527046	0.0903357
CCNH	2.33173	0.0368623	0.139295	-4.05269	0.00143204	0.00451738
MBTPS1	2.33086	0.0369217	0.139364	3.97259	0.00166181	0.00510008
TXLNA	2.33083	0.0369241	0.139364	-0.677362	0.510322	0.590608
GMEB2	2.33079	0.0369264	0.139364	3.84153	0.00212259	0.00624425
FBXO33	2.3306	0.0369399	0.139377	0.0510369	0.96009	0.969287
SMOX	2.32924	0.0370328	0.139612	15.6755	1.09439e-09	1.41849e-07
ARL16	2.32773	0.0371362	0.139924	2.03141	0.0636744	0.105557
MYO5A	2.32695	0.0371898	0.140049	5.95052	5.29904e-05	0.000319526
GPR89C	2.32629	0.0372346	0.140172	0.217611	0.831188	0.867536
2015-09-01	2.32617	0.0372428	0.140172	1.71134	0.111302	0.169088
USP30	2.32553	0.0372873	0.140262	-3.68654	0.00284021	0.00793937
DCP1A	2.32409	0.0373865	0.14052	-0.415995	0.684354	0.745579
PPP1R10	2.32233	0.0375081	0.140861	0.97263	0.348891	0.434234
AIM1	2.32065	0.0376249	0.141211	-6.71589	1.61119e-05	0.000127371
ABL2	2.32013	0.0376608	0.141265	2.86018	0.013656	0.0291096
CASKIN1	2.32004	0.0376673	0.141265	2.03214	0.0635911	0.105446
MRFAP1L1	2.31939	0.0377122	0.141395	-1.55281	0.145013	0.210297
ZCCHC7	2.31899	0.0377403	0.141414	2.25072	0.0427916	0.0757422
STK35	2.31864	0.0377642	0.141414	3.05521	0.00942137	0.0213132
SAP30BP	2.31858	0.0377688	0.141414	1.05899	0.309322	0.394133
FOXK2	2.3178	0.0378233	0.14152	3.76916	0.00243125	0.00697261
DIS3	2.31773	0.0378282	0.14152	2.95833	0.0113305	0.0249002
KDM3A	2.31737	0.0378529	0.141552	5.17749	0.000191544	0.000882118
TBC1D9	2.31627	0.03793	0.141746	5.14727	0.00020175	0.000919793
FAM213A	2.31571	0.0379695	0.14185	13.4318	7.01738e-09	4.73452e-07
FAM117B	2.31495	0.0380225	0.141976	4.74164	0.000409873	0.00163965
EGLN1	2.31146	0.0382681	0.142776	5.51531	0.000108126	0.000557727
ARMCX3	2.31058	0.0383304	0.14297	-0.54314	0.596434	0.668451
LIMS3L	2.30831	0.0384911	0.143423	6.27189	3.18307e-05	0.00021387
ZHX1	2.30827	0.038494	0.143423	-3.44214	0.00451019	0.0115928
BTBD1	2.30784	0.0385245	0.143457	2.73231	0.0174047	0.03561
MAP3K11	2.30766	0.038537	0.143457	4.20025	0.00109051	0.00362869
FAM83G	2.30755	0.0385449	0.143457	4.0494	0.00144081	0.00453354
ZNF559	2.30715	0.0385736	0.143486	-1.24859	0.234331	0.313386
ZNF623	2.30687	0.0385933	0.14352	-0.639506	0.533855	0.61265
FAM179B	2.3052	0.0387126	0.143886	2.63427	0.0209464	0.0416013
UBE2K	2.30497	0.0387288	0.143907	7.78813	3.46122e-06	3.81179e-05
CNST	2.30421	0.0387834	0.144071	-1.49766	0.158648	0.226687
MAP3K10	2.30398	0.0387994	0.144091	7.44747	5.55419e-06	5.48084e-05
CREBRF	2.30218	0.0389283	0.144331	-2.75263	0.0167475	0.0345076
MBLAC2	2.30214	0.0389314	0.144331	-4.08286	0.0013542	0.00432
ATG4B	2.30181	0.0389551	0.144356	1.15551	0.269148	0.351207
CRTC3	2.30166	0.0389658	0.144357	-6.48	2.30568e-05	0.000166955
BCL11A	2.30128	0.0389933	0.14442	-1.72379	0.108974	0.16614
OGT	2.30085	0.0390242	0.144495	2.97951	0.0108827	0.0240901
PARD6G	2.30049	0.03905	0.144513	-2.7188	0.0178555	0.0364113
DDX31	2.2984	0.0392004	0.144952	4.60142	0.000526306	0.00201633
LOC100506874	2.29655	0.0393341	0.14538	-3.55889	0.00361468	0.00966267
C14orf1	2.29651	0.0393376	0.14538	0.439255	0.667854	0.731383
INPP5D	2.29635	0.0393489	0.145383	-1.98252	0.06947	0.113681
C6orf164	2.29405	0.0395163	0.145805	-1.96433	0.0717485	0.11663
KANSL1	2.29351	0.0395555	0.145894	-3.59397	0.00338258	0.00915475
TBX5-AS1	2.29342	0.0395618	0.145894	-4.45536	0.000684665	0.00248936
TMEM244	2.2913	0.0397166	0.146268	2.25434	0.0425088	0.0753196
BTAF1	2.29076	0.0397561	0.146374	3.82357	0.00219525	0.00640848
NEGR1	2.29046	0.0397782	0.146416	-3.8218	0.00220253	0.00642698
EPC1	2.28955	0.0398449	0.146583	1.03187	0.321375	0.406504
VPS37A	2.28888	0.0398941	0.146725	-1.77979	0.099024	0.153239
HECTD1	2.28836	0.0399324	0.146782	2.89083	0.0128831	0.0277045
FAM168B	2.28817	0.0399461	0.146782	3.66449	0.00296081	0.00822448
UVSSA	2.2867	0.0400546	0.146999	3.7158	0.00268792	0.00757862
RCAN3	2.28615	0.040095	0.147108	-2.94233	0.011681	0.0255475
ABCD2	2.2852	0.0401648	0.147325	-0.774042	0.453069	0.535829
TRAPPC3	2.28478	0.040196	0.147354	3.30148	0.00589303	0.0144453
PAPSS1	2.28405	0.0402501	0.147361	-0.00687645	0.99462	0.995492
EXOC2	2.28337	0.0403008	0.147482	3.84355	0.0021146	0.00622608
YAE1D1	2.28289	0.0403364	0.147559	3.4771	0.00422071	0.0109765
FAM160A2	2.28123	0.0404598	0.147892	1.48277	0.162511	0.23114
DDX42	2.28095	0.0404805	0.147928	-0.462625	0.651456	0.716806
ZFPM2	2.28063	0.0405046	0.147977	-15.1707	1.62643e-09	1.92087e-07
PTCD3	2.27991	0.0405578	0.148132	2.69693	0.0186093	0.0376528
DIRAS3	2.27872	0.0406466	0.148377	3.71059	0.00271438	0.00763749
ROBO2	2.27819	0.0406867	0.148484	3.52236	0.00387362	0.0102094
SEC61G	2.27749	0.0407385	0.148589	4.9356	0.000291252	0.0012442
UBR5	2.27671	0.0407975	0.14869	-0.800344	0.438221	0.521838
GIGYF2	2.27625	0.0408318	0.148747	0.674931	0.511815	0.592003
LOC653501	2.27439	0.040972	0.149088	-3.31705	0.00572095	0.0141042
SEC14L1P1	2.27439	0.040972	0.149088	-1.16194	0.266623	0.348477
USP35	2.27409	0.0409945	0.14913	-1.19424	0.254203	0.335206
PIGA	2.2734	0.041046	0.149278	3.77759	0.00239303	0.00688173
UBE2D1	2.27245	0.0411177	0.149499	2.69891	0.0185399	0.0375346
MSANTD4	2.27198	0.0411533	0.149589	1.35006	0.200557	0.275314
TBK1	2.27103	0.0412256	0.149812	3.48581	0.00415155	0.0108336
SMARCD1	2.27024	0.0412851	0.149988	-0.264714	0.795475	0.83876
SPTBN2	2.27003	0.0413009	0.150006	2.39676	0.0326779	0.0603433
PINK1	2.26917	0.0413669	0.150166	-0.270753	0.790929	0.835252
ELOVL4	2.26885	0.0413913	0.150196	6.42895	2.4941e-05	0.000177318
KLF4	2.26802	0.0414541	0.15036	-5.01009	0.000255772	0.00112095
C4B	2.26633	0.0415829	0.150667	-3.84767	0.00209832	0.00618214
TMPPE	2.2662	0.0415929	0.150667	-0.684992	0.505654	0.586278
RNF126	2.26596	0.0416116	0.150695	1.83975	0.0892767	0.140504
MRPL20	2.26532	0.0416598	0.15083	3.43835	0.00454275	0.0116677
TP53TG1	2.26458	0.0417166	0.150832	0.37475	0.714027	0.77031
DEM1	2.26453	0.0417206	0.150832	-0.430905	0.673758	0.736435
SLC38A9	2.26417	0.0417485	0.150832	0.221543	0.828191	0.865264
RNPC3	2.26343	0.0418049	0.150889	0.875124	0.397748	0.48214
EFHA2	2.26339	0.0418083	0.150889	-3.8767	0.0019874	0.00591513
COL5A3	2.26112	0.0419829	0.151479	8.64748	1.11512e-06	1.61696e-05
USP15	2.25993	0.0420747	0.151575	4.58806	0.00053907	0.00205432
TBC1D8B	2.25905	0.042143	0.151777	-1.58588	0.137331	0.201266
RPS24	2.25798	0.0422255	0.151954	0.563195	0.583105	0.656844
POU2F1	2.2575	0.0422627	0.152048	3.17486	0.00750043	0.0176851
SLC12A2	2.25727	0.0422803	0.152072	4.22746	0.00103732	0.00349171
SMEK1	2.25684	0.0423142	0.152094	3.56959	0.0035422	0.00951158
DIMT1	2.25678	0.0423182	0.152094	2.19789	0.0471336	0.0822703
MAP3K14-AS1	2.25585	0.042391	0.15231	0.394452	0.699788	0.758773
LPAR2	2.25393	0.0425405	0.152767	1.53888	0.148359	0.214175
REEP5	2.25277	0.0426308	0.153017	4.69899	0.000442151	0.0017497
ZBTB48	2.25275	0.0426326	0.153017	1.36205	0.196841	0.271027
SAMD11	2.25129	0.0427467	0.153271	-0.668848	0.515561	0.595296
PROB1	2.2511	0.0427618	0.153271	2.51901	0.0260131	0.0497043
ATF7	2.25035	0.0428206	0.153301	-0.233438	0.81914	0.857888
SDAD1	2.25015	0.0428368	0.153308	1.65479	0.122445	0.182972
MAP3K2	2.2496	0.0428794	0.153417	2.91073	0.0124048	0.0268604
DNAH14	2.24921	0.0429103	0.153417	2.82608	0.0145699	0.0307372
FAM5B	2.2491	0.0429189	0.153417	4.02982	0.0014941	0.00466853
POLR2G	2.24787	0.0430157	0.153632	3.32099	0.00567823	0.0140266
PDK4	2.24778	0.0430231	0.153632	2.8607	0.0136425	0.0290934
OPCML	2.2461	0.0431555	0.153958	-0.162535	0.873441	0.901065
ATAD2B	2.24303	0.0433991	0.154666	1.37734	0.192186	0.265764
PSMB5	2.24207	0.0434756	0.154786	6.90053	1.22339e-05	0.000102636
MAEA	2.24162	0.0435115	0.154874	3.11557	0.00839764	0.0193846
CLK1	2.24025	0.0436207	0.155101	0.635718	0.536243	0.61467
ST6GALNAC3	2.23879	0.0437376	0.155436	-1.23542	0.23903	0.318521
DDB1	2.23322	0.044186	0.156476	-1.52991	0.150549	0.216879
EPHX3	2.23085	0.0443782	0.15702	3.0056	0.0103552	0.0230603
DDX52	2.22968	0.0444732	0.157316	-1.71323	0.110945	0.168696
COL7A1	2.22768	0.0446361	0.15777	4.46615	0.000671436	0.00244788
LOC100506451	2.22753	0.0446491	0.157775	2.13959	0.0524043	0.0899254
PARM1	2.22717	0.044678	0.157836	4.93092	0.000293643	0.00125246
DNAJC12	2.22576	0.0447937	0.158082	1.95138	0.073412	0.11884
ZNF827	2.2251	0.0448478	0.158191	-3.21977	0.00688533	0.0164308
DNAJA1	2.22466	0.0448836	0.158277	4.40252	0.000753499	0.00269107
SEC23IP	2.22419	0.0449226	0.158374	1.68487	0.116402	0.175415
FAM171A1	2.22324	0.0450009	0.158568	-1.70341	0.112809	0.171131
SNX29	2.22261	0.0450528	0.15863	3.3212	0.00567599	0.0140236
SENP6	2.2226	0.0450533	0.15863	0.782507	0.448256	0.531146
TMBIM1	2.22144	0.0451487	0.158734	-1.99098	0.0684342	0.112308
PEG10	2.22126	0.0451638	0.158734	0.0978427	0.923584	0.940751
TBC1D17	2.22027	0.0452454	0.158858	4.91402	0.000302459	0.00128248
ZKSCAN2	2.21824	0.0454138	0.159326	0.904744	0.382436	0.467718
APLF	2.21769	0.0454595	0.159446	4.30137	0.000905987	0.00312961
CLDN16	2.21748	0.0454772	0.159447	5.25707	0.000167165	0.000787729
PER2	2.21687	0.0455275	0.159562	-3.38328	0.00504384	0.012714
TCTEX1D4	2.21636	0.0455702	0.159671	5.5891	9.5633e-05	0.000504463
MOCS3	2.21534	0.045655	0.159927	0.997854	0.336975	0.422028
KIAA0907	2.21458	0.045719	0.16011	-0.177154	0.86218	0.892202
PPP1R12A	2.21419	0.0457515	0.160183	-4.52303	0.000605923	0.00225146
NOC2L	2.21312	0.0458411	0.160414	3.6119	0.00326985	0.00889711
STK38	2.21266	0.0458794	0.160507	0.199985	0.844658	0.878716
NECAP2	2.21117	0.0460041	0.160862	-0.238691	0.815152	0.855098
FBXW11	2.21018	0.0460875	0.161112	3.63735	0.0031164	0.00855091
C9orf78	2.20909	0.0461792	0.161333	4.72405	0.000422877	0.00168267
KCNC4	2.20882	0.0462019	0.161333	3.06386	0.00926722	0.0210444
FAM151B	2.20862	0.0462194	0.161333	0.284101	0.78091	0.827286
LOC100379224	2.20856	0.046224	0.161333	1.19234	0.254921	0.335745
FCGRT	2.20846	0.0462331	0.161333	-9.43346	4.24325e-07	7.90918e-06
MIR600HG	2.20784	0.0462849	0.161434	0.333809	0.743969	0.796404
SMU1	2.20573	0.0464638	0.161891	0.608508	0.553574	0.630166
TSPAN18	2.20398	0.0466123	0.162344	-3.06967	0.00916534	0.0208545
PLEKHM1	2.20339	0.0466629	0.162344	7.68204	4.00435e-06	4.24939e-05
IL1RAPL1	2.20336	0.046665	0.162344	11.3887	4.9125e-08	1.74356e-06
PNPLA7	2.20134	0.0468372	0.16286	2.9211	0.0121624	0.0264274
TRIM39	2.20017	0.0469373	0.163167	2.10179	0.0561119	0.0950931
PLEKHG1	2.19807	0.0471174	0.163577	0.959247	0.355333	0.440509
GORASP1	2.19797	0.0471268	0.163577	1.97231	0.0707413	0.115376
RBM7	2.19613	0.0472849	0.164001	0.422812	0.679501	0.741411
KRTAP4-8	2.19534	0.0473527	0.164137	1.21102	0.247932	0.328576
YME1L1	2.19526	0.0473601	0.164137	4.09892	0.00131455	0.00421468
INIP	2.19422	0.0474496	0.164322	-1.39347	0.187374	0.260215
PLA2G4C	2.19386	0.047481	0.164348	11.245	5.69488e-08	1.94079e-06
SH3RF2	2.19342	0.0475194	0.16444	-1.61512	0.130832	0.193397
OSBPL11	2.19212	0.0476321	0.164788	1.61455	0.130955	0.193557
RCOR1	2.19183	0.0476573	0.164834	4.3149	0.000883857	0.00306651
ZKSCAN4	2.19152	0.0476843	0.164876	-0.86889	0.401023	0.485166
CYP2S1	2.19104	0.0477259	0.164893	23.8832	6.14713e-12	4.21078e-09
CDC34	2.19103	0.0477269	0.164893	9.32549	4.82768e-07	8.67547e-06
DGCR11	2.1908	0.0477469	0.164893	3.13972	0.00801985	0.0186635
UTP3	2.1902	0.0477985	0.164954	5.71408	7.78105e-05	0.000432229
NDUFB2	2.19018	0.0478006	0.164954	-0.271717	0.790204	0.834827
SCP2	2.18834	0.0479609	0.165374	-3.87505	0.00199352	0.00593078
POSTN	2.18773	0.0480148	0.165443	5.26174	0.00016584	0.000782911
ABHD4	2.18759	0.0480269	0.165443	-2.67738	0.0193098	0.0388236
KIF3A	2.18681	0.0480951	0.165595	5.63639	8.84307e-05	0.000473436
SMPD1	2.18634	0.0481364	0.165614	-5.15579	0.000198818	0.000908843
LPPR2	2.186	0.048166	0.165614	-1.31873	0.210536	0.286487
TMEM189	2.18589	0.0481756	0.165614	8.44437	1.44654e-06	1.95687e-05
IFI44L	2.18558	0.0482031	0.165614	-1.59461	0.13536	0.198974
MYO1E	2.18527	0.0482304	0.165614	4.43831	0.000706142	0.00254985
LOC100289495	2.18523	0.0482336	0.165614	0.572762	0.576802	0.650975
ZFAND4	2.18464	0.0482859	0.165752	-1.31778	0.210845	0.286736
PCDHGB6	2.18441	0.0483057	0.165778	0.703687	0.494323	0.575087
SBDS	2.18348	0.0483875	0.16591	4.14088	0.00121653	0.00394939
KPNA6	2.18327	0.048406	0.16591	1.43686	0.174924	0.245917
RSF1	2.18315	0.0484168	0.16591	2.41331	0.0316882	0.0587612
ZNF414	2.18228	0.0484934	0.166132	-3.4862	0.00414844	0.0108275
GPR137C	2.18113	0.0485953	0.166439	-2.31051	0.0383354	0.069132
ZNF24	2.18024	0.0486744	0.166609	3.20406	0.00709451	0.0168624
CDR1	2.17965	0.0487267	0.166687	0.654424	0.524509	0.603491
NCOA1	2.17963	0.0487285	0.166687	-2.14037	0.0523302	0.0898176
B4GALT1	2.17884	0.0487984	0.166759	4.62804	0.000501814	0.0019437
RSBN1	2.17831	0.0488454	0.166837	0.726383	0.480772	0.562626
SEC31A	2.17775	0.0488953	0.166924	-1.42044	0.179551	0.251441
EIF2B4	2.17601	0.0490504	0.167292	4.57394	0.000552901	0.00209444
FAM199X	2.17499	0.0491415	0.167556	0.216643	0.831927	0.867976
ARHGEF37	2.17462	0.0491746	0.167627	1.97812	0.0700157	0.11441
BBS2	2.17395	0.0492343	0.167747	4.27257	0.000954995	0.00327086
ASB13	2.17137	0.0494661	0.168369	4.9567	0.00028071	0.00120707
LOC650368	2.17041	0.0495523	0.168579	-2.10371	0.0559183	0.0948707
MURC	2.17012	0.0495784	0.168626	1.16533	0.265299	0.346978
SCYL2	2.1694	0.0496432	0.168795	-2.28101	0.0404759	0.0722687
CINP	2.1693	0.0496528	0.168795	-1.7519	0.103872	0.159696
WIPI1	2.16603	0.0499489	0.169612	11.3894	4.90914e-08	1.74356e-06
EIF6	2.16584	0.0499659	0.169612	1.47256	0.165205	0.234418
DHX40	2.16582	0.0499676	0.169612	1.98323	0.0693832	0.113566
ACTR3	2.16566	0.0499821	0.16962	6.21225	3.49503e-05	0.000230312
TBC1D10B	2.16552	0.0499949	0.169621	5.26647	0.00016451	0.000777705
DERL2	2.16467	0.0500728	0.169843	1.26078	0.23005	0.308565
TIMP1	2.16301	0.0502234	0.17027	8.32126	1.69741e-06	2.22531e-05
CTDP1	2.16251	0.050269	0.17034	1.69577	0.114278	0.172892
LRP1B	2.16168	0.0503452	0.170456	-4.18429	0.001123	0.00370637
ABHD15	2.1616	0.050353	0.170456	1.07915	0.30058	0.385106
ZFPM1	2.16017	0.0504838	0.170727	1.79944	0.0957293	0.148746
ZNF346	2.16004	0.0504954	0.170727	0.489707	0.632687	0.700373
DCUN1D2	2.15937	0.0505566	0.170892	-0.997221	0.337271	0.422345
NR3C1	2.15917	0.0505757	0.170906	0.535308	0.601681	0.67301
GPR89A	2.15906	0.0505856	0.170906	-0.0828379	0.935271	0.949901
ZNF280C	2.15861	0.0506269	0.171003	2.61391	0.0217655	0.042917
RPS6KA6	2.15792	0.05069	0.171132	-4.55327	0.000573821	0.00215497
VTI1A	2.15642	0.0508286	0.171558	0.0173865	0.986398	0.988789
GPR39	2.15511	0.0509499	0.171925	2.4963	0.0271431	0.0515185
PSMD13	2.15486	0.0509729	0.171942	7.0286	1.01337e-05	8.75911e-05
BCOR	2.15478	0.0509802	0.171942	2.24735	0.043057	0.0761431
KAT2A	2.15445	0.0510107	0.171963	1.56515	0.142104	0.206933
M6PR	2.15387	0.0510645	0.172099	8.57852	1.2175e-06	1.7249e-05
LDLR	2.1534	0.0511084	0.172166	8.93205	7.80217e-07	1.24435e-05
TENM1	2.15338	0.0511095	0.172166	3.7585	0.00248046	0.00708097
MAD2L1BP	2.15246	0.0511956	0.172414	11.1968	5.98598e-08	2.01494e-06
STK11	2.15208	0.0512309	0.172476	0.946187	0.361701	0.447028
TCF4	2.15199	0.0512393	0.172476	-2.70824	0.0182155	0.036971
SLC25A24	2.15151	0.0512834	0.172543	-0.0105986	0.991708	0.993158
TMX2	2.15101	0.05133	0.172543	4.51411	0.000615742	0.00227991
EXTL3	2.15099	0.0513317	0.172543	6.10015	4.17213e-05	0.000264132
EPHX1	2.15099	0.0513322	0.172543	-3.7571	0.00248696	0.00709525
ZNF498	2.15083	0.0513466	0.172543	-0.115449	0.909894	0.92964
CERCAM	2.15083	0.0513471	0.172543	-5.01411	0.000253989	0.00111456
FAM13B	2.15041	0.0513861	0.172631	-2.19466	0.047412	0.0826602
LOC100505912	2.15007	0.0514181	0.172661	2.18086	0.0486187	0.0844846
LINC00161	2.14991	0.0514328	0.172661	-2.57729	0.0233181	0.0454327
NME6	2.14853	0.0515621	0.172931	-2.65815	0.0200235	0.0400588
PEA15	2.14851	0.0515636	0.172931	-5.54699	0.000102564	0.00053427
PTRHD1	2.14751	0.051657	0.173201	1.91171	0.078729	0.125932
C17orf85	2.14631	0.0517701	0.173411	0.226541	0.824385	0.862202
LOC100131067	2.14547	0.0518483	0.173546	-1.14566	0.273058	0.355564
DEPTOR	2.14475	0.0519164	0.173731	-0.560323	0.585004	0.658388
ZNF440	2.14422	0.0519665	0.173856	2.56697	0.0237747	0.0461875
CLIC1	2.14359	0.0520255	0.173969	5.98719	4.99602e-05	0.000305152
ZNF148	2.14231	0.052147	0.174296	1.45373	0.170273	0.2406
ZIK1	2.14229	0.0521489	0.174296	1.19073	0.255532	0.336414
SLC35C1	2.14202	0.0521741	0.174338	6.81597	1.38704e-05	0.000113368
SCAMP1	2.14067	0.0523016	0.174713	4.8178	0.000358203	0.0014684
DDX10	2.14057	0.0523118	0.174713	-2.30913	0.0384329	0.069244
C4A	2.14015	0.0523513	0.174802	-2.47021	0.0284992	0.0536833
LAMP5	2.13847	0.0525114	0.175166	-0.0263726	0.97937	0.983368
SEC14L4	2.13816	0.0525402	0.175219	3.94737	0.00174174	0.00529204
EPHA7	2.13708	0.0526434	0.175478	1.11813	0.284208	0.367569
ANXA5	2.13657	0.0526924	0.175599	-5.27848	0.000161179	0.000766987
SLC35E2	2.13459	0.0528814	0.176143	-7.75315	3.63107e-06	3.9387e-05
USH2A	2.13329	0.0530062	0.176473	-0.196304	0.847477	0.880727
DNAJC24	2.13277	0.0530562	0.176553	1.00006	0.335948	0.420933
ERCC2	2.13104	0.053222	0.176976	-1.26914	0.227146	0.305418
FEZ2	2.13023	0.0533009	0.177152	-7.78461	3.47791e-06	3.82096e-05
FYTTD1	2.12927	0.053393	0.177373	2.14508	0.0518857	0.0892005
NDFIP1	2.12732	0.0535819	0.177957	-2.5464	0.0247108	0.0477129
SNRNP35	2.12712	0.0536017	0.177964	-0.220169	0.829237	0.865962
PPP3R1	2.12703	0.0536099	0.177964	5.6833	8.18483e-05	0.000449428
TIMM22	2.1253	0.0537787	0.178437	6.50493	2.2192e-05	0.00016215
PLK3	2.12497	0.0538105	0.1785	13.9555	4.44215e-09	3.54742e-07
ZNF655	2.1242	0.0538854	0.178662	0.396247	0.698497	0.757673
TMEM8B	2.12277	0.0540252	0.179038	-6.24375	3.32642e-05	0.000221331
ELP5	2.12236	0.054065	0.179114	3.62977	0.00316132	0.00864991
TOMM34	2.12227	0.054074	0.179114	7.6909	3.95572e-06	4.22725e-05
CYP39A1	2.12192	0.0541084	0.179184	0.801006	0.437851	0.521478
NABP1	2.12164	0.0541355	0.179187	6.78265	1.45777e-05	0.000117895
XAB2	2.12127	0.0541718	0.179235	-1.30734	0.21426	0.290774
SMAD9	2.12123	0.054176	0.179235	-5.67569	8.28808e-05	0.000452558
GK5	2.11924	0.054371	0.17975	-0.181641	0.85873	0.889909
SECISBP2L	2.1178	0.0545129	0.180119	-1.33858	0.204167	0.279457
C6orf70	2.11763	0.0545296	0.180119	-1.26192	0.22965	0.308155
C21orf7	2.11746	0.0545459	0.180119	1.14265	0.274259	0.356891
PROSAPIP1	2.11744	0.0545484	0.180119	0.499741	0.6258	0.694544
LINC00471	2.11729	0.0545631	0.180121	-1.0611	0.308399	0.393249
USP49	2.11703	0.0545886	0.180121	-2.68977	0.0188628	0.0380589
SDCBP	2.11439	0.0548501	0.180833	8.02382	2.51574e-06	2.96096e-05
CUBN	2.1139	0.0548983	0.18089	3.23038	0.00674747	0.0161524
NF1	2.11388	0.0549008	0.18089	4.08899	0.00133893	0.00428082
TMEM50A	2.11366	0.0549221	0.180917	3.7584	0.00248092	0.00708097
MAX	2.1134	0.0549483	0.18096	5.82866	6.45298e-05	0.000371453
MKLN1	2.1128	0.0550075	0.181111	8.05162	2.42387e-06	2.87395e-05
ATRNL1	2.11254	0.0550337	0.181123	3.6274	0.00317551	0.00867904
UBTD1	2.11202	0.0550847	0.181189	10.7844	9.24297e-08	2.69997e-06
SSC5D	2.11193	0.0550938	0.181189	-1.55842	0.143685	0.208856
CRCP	2.1117	0.0551166	0.181189	-1.26462	0.228712	0.307131
FABP3	2.1117	0.0551169	0.181189	0.859487	0.405997	0.489928
SLC8A1	2.11062	0.0552244	0.181428	-0.0335663	0.973745	0.979033
ADAM9	2.1105	0.0552362	0.181428	-6.84625	1.32593e-05	0.000109137
AHCY	2.10947	0.0553397	0.181637	6.46104	2.37386e-05	0.000170093
IPO13	2.1091	0.0553764	0.181705	5.19503	0.000185868	0.000859396
PLEKHA7	2.10889	0.0553975	0.181705	2.38535	0.033378	0.061454
LAMP2	2.10633	0.055654	0.182363	2.91661	0.0122668	0.026612
KLHL20	2.10559	0.0557284	0.182563	-1.12655	0.280759	0.363795
CYP3A7	2.1051	0.0557782	0.182667	5.41009	0.000128986	0.000639099
C6orf228	2.1047	0.0558178	0.182725	6.12464	4.0132e-05	0.000256082
SLC39A7	2.10398	0.0558906	0.182876	1.87034	0.0846466	0.134204
RNF112	2.10357	0.0559321	0.182968	-0.154027	0.880008	0.905514
ANTXR1	2.10313	0.0559762	0.183068	-2.21331	0.0458249	0.0802917
C16orf95	2.10269	0.0560214	0.183085	2.84344	0.0140975	0.0299065
TMEM147	2.10219	0.0560715	0.183166	-0.56772	0.580119	0.654126
HSD17B12	2.10074	0.0562183	0.183514	1.62483	0.128733	0.190829
ZFAND2A	2.09995	0.0562988	0.183694	-0.345775	0.73517	0.78869
GNG12	2.09992	0.0563016	0.183694	-2.2285	0.0445696	0.0784132
FAM13A	2.0993	0.0563643	0.183837	-0.992975	0.339257	0.424497
PIK3R2	2.09884	0.0564118	0.183922	0.379426	0.710637	0.767681
PTPN4	2.09856	0.0564397	0.18397	1.54924	0.145865	0.211265
WDR75	2.09828	0.0564682	0.184018	1.49802	0.158555	0.226578
CLUAP1	2.0979	0.0565074	0.184059	-3.14239	0.00797912	0.0185845
SELT	2.09761	0.0565362	0.184109	1.45124	0.170953	0.241325
PLEKHM2	2.09614	0.056687	0.184425	3.35696	0.00530271	0.0132423
NAGPA	2.0949	0.0568133	0.184713	-3.33256	0.00555462	0.0137784
MAPK8IP2	2.09475	0.0568289	0.184713	-0.471066	0.645579	0.71194
C6orf203	2.09411	0.0568948	0.184837	2.34189	0.0361767	0.065872
NDEL1	2.09333	0.0569741	0.185051	3.89273	0.00192872	0.00576554
KRAS	2.09317	0.0569909	0.185062	-0.278347	0.785224	0.830572
ZNF25	2.09145	0.0571676	0.18546	-0.867817	0.401588	0.485549
DENND1B	2.09076	0.0572392	0.18554	-3.71545	0.00268969	0.00758206
PRPF3	2.09006	0.0573109	0.185617	8.96589	7.48197e-07	1.21019e-05
SEC22A	2.08984	0.0573338	0.185647	-1.2774	0.224308	0.302284
SNRNP27	2.08903	0.0574181	0.185832	-1.24096	0.237047	0.316309
ALKBH4	2.08751	0.0575756	0.186166	0.898225	0.385771	0.471039
CDC37L1	2.0872	0.0576075	0.186181	2.37001	0.0343414	0.0629569
RNF146	2.08597	0.0577348	0.186439	1.36513	0.195898	0.269945
PTPN9	2.08591	0.0577417	0.186439	-0.973279	0.348581	0.434023
AHCYL2	2.08539	0.0577952	0.186524	4.29126	0.000922882	0.00317773
DSP	2.08495	0.0578411	0.186584	2.51536	0.0261913	0.0500099
SP140L	2.08356	0.0579865	0.186889	-6.52816	2.14169e-05	0.000157918
TMEM55B	2.08297	0.0580483	0.186944	2.97933	0.0108865	0.0240944
SDCCAG8	2.08046	0.0583101	0.187611	4.0404	0.00146505	0.00459401
CADM1	2.07961	0.0584002	0.187813	2.62985	0.0211214	0.0418639
PHF12	2.07915	0.0584485	0.187924	0.98	0.345379	0.430741
SPATA4	2.07813	0.0585555	0.188196	-0.908115	0.38072	0.46616
ZNF426	2.07795	0.0585741	0.188196	-3.06435	0.00925872	0.0210286
CCDC6	2.07738	0.0586341	0.188344	-1.16503	0.265416	0.347097
ELF1	2.07678	0.0586975	0.188415	-4.50386	0.000627221	0.00230993
PLOD2	2.07621	0.0587583	0.188478	10.9889	7.43963e-08	2.31643e-06
APOD	2.07558	0.0588251	0.188604	6.1681	3.74676e-05	0.000242125
SLC19A2	2.07458	0.0589306	0.188813	7.32929	6.56631e-06	6.26452e-05
RPP14	2.07451	0.0589383	0.188813	3.35814	0.00529079	0.0132149
SCAF11	2.07424	0.0589665	0.188813	-0.101687	0.920592	0.938122
L3MBTL2	2.07415	0.0589764	0.188813	2.7544	0.0166915	0.0344181
TFPT	2.07373	0.0590211	0.188813	0.753647	0.464799	0.547245
BMPR2	2.07365	0.0590292	0.188813	2.61576	0.0216896	0.0427982
NFXL1	2.07353	0.059042	0.188813	-1.93987	0.0749199	0.120952
TMEM67	2.07301	0.0590974	0.188946	1.75133	0.103974	0.159835
ZBTB2	2.07269	0.0591315	0.188979	4.24475	0.00100494	0.00339943
ZFP92	2.07265	0.0591352	0.188979	1.41945	0.179835	0.251711
TMEM55A	2.07246	0.0591562	0.189002	5.10893	0.000215528	0.000970655
FAM131B	2.07101	0.0593105	0.189362	-1.07504	0.30235	0.387084
PEX5	2.07053	0.0593618	0.189438	3.29224	0.00599763	0.0146597
CNTN3	2.06974	0.0594462	0.189582	-5.99162	4.96065e-05	0.000303268
POLR3F	2.06933	0.05949	0.18967	3.05938	0.0093468	0.0211865
BMP5	2.06901	0.0595235	0.189733	-1.01704	0.328109	0.413038
EOGT	2.0662	0.0598254	0.190429	-0.453972	0.657506	0.722245
SPATS2	2.06606	0.0598401	0.190432	3.96567	0.00168335	0.00515007
ZNF10	2.06573	0.0598759	0.190502	0.874	0.398337	0.482812
ANKRD46	2.06382	0.0600813	0.191066	0.29949	0.769409	0.818076
SLC30A4	2.06193	0.0602851	0.191625	0.750049	0.466888	0.549185
FAM174A	2.06142	0.0603411	0.191759	1.96294	0.0719254	0.116862
API5	2.061	0.060386	0.191857	-1.61135	0.131653	0.194349
ZNF44	2.06058	0.0604315	0.191957	-3.41815	0.00472046	0.0120362
UBXN2A	2.05978	0.0605188	0.192101	0.360797	0.724179	0.779604
MAP2K4	2.05908	0.0605942	0.192173	-4.60355	0.000524307	0.00201244
BCAS3	2.05905	0.0605977	0.192173	0.154686	0.879499	0.905133
VPS25	2.05818	0.0606929	0.192431	-1.99196	0.068315	0.112166
TEF	2.05719	0.060801	0.192684	-2.2475	0.0430454	0.0761324
ZNF880	2.05653	0.0608723	0.19278	2.08774	0.0575515	0.0971244
CEP350	2.05646	0.0608798	0.19278	3.76322	0.00245853	0.00703757
DENND6A	2.05646	0.0608801	0.19278	3.78653	0.0023532	0.00678427
C1orf53	2.05639	0.0608875	0.19278	-3.07058	0.00914935	0.0208285
ACP6	2.05547	0.0609881	0.192965	3.30255	0.00588104	0.0144227
STK4	2.05517	0.0610216	0.193026	13.0879	9.5561e-09	5.60627e-07
HMGN3	2.05459	0.061085	0.193182	1.25392	0.232451	0.31142
NMT1	2.05402	0.0611478	0.193247	-1.12246	0.282429	0.365682
SWI5	2.05337	0.0612188	0.193343	5.26998	0.00016353	0.000774656
2005-03-01	2.05335	0.0612206	0.193343	1.0104	0.331159	0.416193
TEAD1	2.0531	0.0612487	0.193387	-6.61248	1.88359e-05	0.000143507
CYHR1	2.0516	0.0614135	0.193684	2.62201	0.0214357	0.0424316
ZNF667	2.0513	0.0614467	0.193744	3.11718	0.00837187	0.0193349
ZNF276	2.04985	0.0616065	0.194159	3.91657	0.00184471	0.00556209
IP6K1	2.04966	0.0616275	0.19418	3.65261	0.0030279	0.00835999
PTPN14	2.04885	0.0617171	0.194284	-2.49854	0.0270294	0.0513311
PTEN	2.0484	0.0617663	0.194375	2.36889	0.0344128	0.0630624
ANAPC2	2.0482	0.0617884	0.194375	5.66444	8.44302e-05	0.00045937
ZNF793	2.04769	0.0618455	0.194454	-0.219161	0.830006	0.866509
ZNF544	2.04766	0.0618481	0.194454	-1.19109	0.255396	0.336305
[truncated: 11,702 more rows]
