# Supplementary material for: Inhibition of the 60S ribosome biogenesis GTPase LSG1 causes endoplasmic reticular disruption and cellular senescence
Source: Aging Cell. 2019 May 31;18(4):e12981. doi: 10.1111/acel.12981 (PMC6612703; doi:10.1111/acel.12981)
Supplement: Supplementary file 3 [file ACEL-18-e12981-s003.xlsx]

## Sheet: Genes Induced by shLSG1
	shLSG1 v Control			RAS v Control
#NAMES	logFC	p-value	adjusted p-value	LogFC	p-value	adjusted p-value
CPEB2	4.51352	0.00061639	0.00994645	-0.213363	0.834429	0.870057
NEO1	4.5267	0.000601926	0.00978219	-6.59981	1.92017e-05	0.000145419
ALG5	4.53102	0.000597265	0.0097294	2.25577	0.0423967	0.0751404
KIRREL	4.5323	0.000595884	0.00971859	6.74592	1.54017e-05	0.000123322
YIPF5	4.53298	0.000595153	0.00971823	1.49921	0.15825	0.226214
LPIN1	4.53797	0.000589832	0.00965437	10.6515	1.0663e-07	2.9813e-06
OR2H2	4.53821	0.000589575	0.00965437	0.533139	0.603138	0.6742
AKAP8L	4.54489	0.000582534	0.00959221	3.65026	0.00304139	0.00838203
HSPA13	4.54891	0.000578338	0.00954785	1.05149	0.31262	0.397521
TSC22D3	4.5521	0.000575026	0.00952583	-0.11034	0.913863	0.932653
MED23	4.55541	0.000571618	0.00948083	-0.962201	0.353904	0.439095
USP20	4.56463	0.000562222	0.00938178	5.64421	8.72961e-05	0.000469003
SPRYD3	4.5686	0.000558231	0.00933793	3.33451	0.00553401	0.0137348
ZNF134	4.56894	0.000557891	0.00933793	1.54064	0.147934	0.213718
FP588	4.58619	0.00054088	0.00913475	-1.85378	0.0871262	0.137562
ANO6	4.59411	0.000533249	0.00907518	2.9652	0.0111833	0.0246161
RNF187	4.59418	0.000533184	0.00907518	4.82719	0.00035232	0.00144992
ADO	4.60286	0.000524952	0.00895622	7.33698	6.49479e-06	6.20493e-05
LPHN3	4.60405	0.000523832	0.00894825	5.54583	0.000102763	0.000534897
GLCCI1	4.6213	0.000507905	0.00876646	-2.29808	0.039224	0.0705208
GCC1	4.62204	0.000507229	0.00876646	2.93012	0.0119556	0.0260358
ATP7B	4.62489	0.000504652	0.00874049	2.64876	0.0203815	0.0406444
AFF4	4.64218	0.000489292	0.00853924	9.73115	2.99025e-07	6.01564e-06
AAR2	4.64313	0.000488458	0.00853555	3.19198	0.00725966	0.0171923
IDS	4.64796	0.00048426	0.00851651	14.9578	1.9291e-09	2.06474e-07
MGC12916	4.65435	0.000478771	0.00844165	-4.49808	0.0006338	0.00232977
PEPD	4.65469	0.000478474	0.00844165	1.48772	0.161218	0.229805
CDH2	4.65642	0.000476999	0.00844165	-2.10462	0.0558258	0.0947606
RGMB	4.65928	0.000474568	0.00841085	-8.9989	7.18302e-07	1.17431e-05
YIPF6	4.65971	0.000474209	0.00841085	9.0369	6.8547e-07	1.1328e-05
TUFT1	4.66803	0.000467221	0.00834453	-3.46171	0.00434574	0.0112588
P4HA1	4.68258	0.000455259	0.008153	3.86056	0.00204829	0.00606344
KIAA1715	4.68421	0.000453942	0.00814006	-5.17712	0.000191664	0.000882325
LOC100128252	4.68829	0.000450653	0.00810229	4.1457	0.00120575	0.00392275
DCTN5	4.69872	0.00044236	0.00797412	2.87366	0.0133106	0.0284753
YKT6	4.70096	0.000440597	0.0079528	4.84838	0.000339412	0.0014095
TYW1	4.70332	0.000438757	0.00793003	3.37505	0.00512341	0.0128814
FAM171A2	4.70541	0.000437128	0.00791103	-3.02196	0.0100374	0.0224731
SLC39A9	4.70607	0.000436613	0.00791103	6.82359	1.37139e-05	0.000112369
TRIM4	4.7061	0.000436587	0.00791103	0.64704	0.529123	0.608079
NECAP1	4.72061	0.000425469	0.0077719	5.42098	0.000126644	0.000630457
MPC2	4.72392	0.000422978	0.00775742	0.0218252	0.982926	0.986093
DAPK3	4.73	0.000418435	0.00769471	3.30282	0.00587806	0.0144216
GPAM	4.73611	0.000413921	0.0076528	-2.22988	0.0444569	0.0782422
PCDHB15	4.7439	0.000408237	0.00758866	-2.5481	0.0246323	0.0475835
PI4KB	4.74775	0.00040546	0.00755755	4.72545	0.000421825	0.00167945
SKI	4.75124	0.000402954	0.00752156	-1.57794	0.139142	0.203441
PURB	4.75335	0.000401451	0.0075135	5.78098	6.97414e-05	0.000395307
ZNF432	4.75974	0.000396933	0.00747213	7.53318	4.9245e-06	5.00858e-05
NOXO1	4.76219	0.000395211	0.00746812	4.82624	0.000352912	0.00145148
PBXIP1	4.76274	0.000394825	0.00746812	7.59859	4.49518e-06	4.64785e-05
ACER2	4.76522	0.000393098	0.00744875	6.56605	2.02136e-05	0.000151078
VASN	4.76608	0.0003925	0.00744771	5.34166	0.000144785	0.000700687
TRHDE-AS1	4.7673	0.000391654	0.00744197	-10.5316	1.21467e-07	3.26827e-06
STARD4	4.77235	0.000388166	0.00739621	3.81661	0.00222407	0.00647911
NREP	4.77553	0.000385985	0.00737516	-11.8119	3.20765e-08	1.29631e-06
CLINT1	4.79099	0.000375577	0.00723685	1.40313	0.184542	0.256986
UTP14C	4.79798	0.000370962	0.00717821	2.68797	0.0189273	0.0381649
CDC42SE1	4.80871	0.000363996	0.00706572	16.6124	5.40426e-10	1.05769e-07
ISG20L2	4.80957	0.000363444	0.00706572	7.04865	9.84109e-06	8.53762e-05
SRPX2	4.82855	0.000351477	0.00686909	12.4635	1.70545e-08	8.27382e-07
TSPAN17	4.83334	0.000348522	0.00682107	-1.03658	0.31926	0.404463
PVRL3	4.83415	0.000348028	0.00682107	-5.6667	8.4117e-05	0.000458016
PMM2	4.84675	0.00034039	0.006721	1.89905	0.0804989	0.128446
RNF139	4.85458	0.000335729	0.00667549	4.11185	0.00128351	0.0041287
FBXO17	4.8592	0.000333013	0.00664004	-4.72565	0.000421676	0.00167935
WDR82	4.89967	0.000310166	0.00628031	1.71237	0.111108	0.168869
APLP1	4.90749	0.000305941	0.00622793	8.31585	1.70946e-06	2.23897e-05
FGF2	4.92358	0.000297442	0.00610023	6.9185	1.19133e-05	0.000100438
ATG9A	4.93319	0.000292479	0.00602602	2.37307	0.0341467	0.0626502
C21orf91	4.94112	0.000288454	0.00596051	-1.76709	0.101206	0.156192
FOXD1	4.94649	0.000285758	0.00593165	-0.865509	0.402807	0.486722
TTC17	4.94718	0.000285416	0.00593165	1.29954	0.216843	0.293755
SLC35E1	4.95043	0.000283796	0.00590883	5.05223	0.000237731	0.00105266
RHOJ	4.96118	0.000278521	0.00581667	3.37474	0.00512636	0.0128851
YRDC	4.96761	0.000275415	0.00577823	9.31769	4.87311e-07	8.72701e-06
HCCS	4.96897	0.000274761	0.00577823	7.57053	4.67422e-06	4.79677e-05
TMEM5	4.97036	0.000274097	0.00577712	-3.8143	0.00223372	0.00650276
PDLIM4	4.97219	0.000273223	0.00576758	26.9011	1.393e-12	1.38551e-09
IFITM10	4.98132	0.000268909	0.00570287	2.01661	0.0653792	0.107993
BAZ2A	4.99535	0.000262418	0.00559988	6.92653	1.1773e-05	9.94388e-05
RNF216P1	4.99549	0.000262352	0.00559988	-1.4411	0.173744	0.244584
SLC2A3	5.00063	0.000260017	0.00557469	3.20053	0.0071423	0.0169583
SERINC5	5.00253	0.000259156	0.00557368	-1.87679	0.0836975	0.132853
PDGFC	5.00272	0.000259074	0.00557368	8.81397	9.03906e-07	1.38343e-05
BSDC1	5.01079	0.000255463	0.00553657	7.14832	8.51409e-06	7.65374e-05
ZNF841	5.01627	0.000253041	0.00550265	6.29659	3.06256e-05	0.000207811
ANO3	5.02637	0.000248637	0.00542408	-2.64954	0.0203518	0.0406028
FLNC	5.03	0.000247074	0.00540721	-10.5271	1.22062e-07	3.2725e-06
MIR31HG	5.0323	0.00024609	0.00540292	8.14233	2.14811e-06	2.63702e-05
DDX49	5.03244	0.000246033	0.00540292	5.70173	7.94053e-05	0.000438607
INSIG1	5.03376	0.000245467	0.00540292	8.86062	8.52705e-07	1.326e-05
RHOB	5.03403	0.000245353	0.00540292	0.135298	0.894496	0.915889
ACVR1	5.04237	0.000241829	0.00536094	3.47118	0.00426838	0.0110815
GPR155	5.05304	0.000237397	0.00529697	-1.53214	0.15	0.216203
RP2	5.06055	0.000234326	0.00523698	7.1815	8.11556e-06	7.37289e-05
ME1	5.06132	0.000234016	0.00523698	2.16398	0.0501355	0.086615
USP47	5.09993	0.000218903	0.00497065	0.186049	0.855344	0.887273
NFAT5	5.10714	0.000216193	0.00492147	1.43318	0.175953	0.247114
NAP1L5	5.11539	0.000213139	0.00488295	2.25387	0.042545	0.0753739
NUDT9	5.11701	0.000212546	0.00487752	3.17524	0.00749499	0.0176763
SENP5	5.13346	0.000206603	0.00476749	2.75642	0.0166279	0.0343319
ABCF3	5.16217	0.000196648	0.00457399	6.60419	1.90742e-05	0.000144854
NOL9	5.18177	0.000190144	0.0044714	2.32538	0.0372972	0.0675799
EPB41L5	5.19118	0.000187098	0.00441939	-5.67721	8.26735e-05	0.000452146
KLHL21	5.19689	0.000185278	0.00438807	6.34482	2.84103e-05	0.000197074
AACS	5.19751	0.00018508	0.00438807	4.98427	0.00026753	0.00116133
FAM190B	5.20848	0.000181635	0.00434276	-0.321979	0.752705	0.804122
DIP2B	5.22472	0.00017666	0.0042606	8.92335	7.8868e-07	1.25202e-05
TAOK1	5.22736	0.000175863	0.00424925	1.96511	0.0716494	0.116538
GALNT1	5.23024	0.000174999	0.00423584	6.74305	1.5468e-05	0.000123705
SRSF8	5.23538	0.000173469	0.00422213	-4.21551	0.00106034	0.00355176
SPTAN1	5.24281	0.000171284	0.00419035	0.92066	0.374378	0.459586
FZD6	5.24366	0.000171034	0.00419035	-1.45842	0.168998	0.239082
GOPC	5.24488	0.000170681	0.00419035	4.99659	0.000261853	0.00114321
KCTD2	5.26452	0.000165057	0.00408643	0.420757	0.680962	0.742592
PTX3	5.26482	0.000164974	0.00408643	5.41699	0.000127497	0.000633717
ETNK1	5.2764	0.000161751	0.00402176	7.89233	3.00343e-06	3.41186e-05
EAF1	5.27988	0.000160796	0.00400529	10.3672	1.45489e-07	3.72962e-06
TBC1D13	5.28799	0.000158592	0.00398965	-1.52649	0.151391	0.217863
SPNS1	5.2901	0.000158025	0.00398965	6.18375	3.65539e-05	0.000237228
TMEM45A	5.29471	0.000156789	0.0039778	-4.93509	0.000291511	0.00124492
EPHB2	5.29503	0.000156705	0.0039778	5.36392	0.000139433	0.000679065
ACVR2A	5.35773	0.000140901	0.0036793	-0.867633	0.401685	0.485624
TDG	5.38624	0.000134277	0.00355134	3.99656	0.00158932	0.00491216
SCARNA7	5.39147	0.000133097	0.00354063	4.96703	0.000275692	0.00119035
LIPA	5.41929	0.000127005	0.0034184	4.66895	0.000466459	0.00182742
DOK6	5.42157	0.000126517	0.00341197	-1.82282	0.0919386	0.143884
SEC61A1	5.45174	0.000120265	0.00332581	-1.91794	0.0778709	0.124776
SEC24C	5.45495	0.000119619	0.00332409	3.06935	0.00917089	0.0208602
MAN2A1	5.46458	0.000117703	0.00329087	8.86307	8.50108e-07	1.32346e-05
ATXN7L3B	5.48222	0.000114275	0.00322075	-0.426503	0.676879	0.738963
RAB18	5.48664	0.000113433	0.00320419	3.24281	0.00658958	0.0158298
MSANTD3	5.48983	0.00011283	0.00319373	9.95729	2.3049e-07	5.06045e-06
SLC16A1	5.49652	0.000111575	0.00316475	9.00279	7.1487e-07	1.17252e-05
NOL6	5.50743	0.000109559	0.00311403	-1.96106	0.072165	0.117209
TNFRSF10C	5.51056	0.000108988	0.00311403	4.76142	0.000395755	0.00159325
FBN1	5.5134	0.000108472	0.00310893	1.96825	0.0712518	0.116001
TNFRSF10B	5.51429	0.000108311	0.00310893	11.6457	3.78621e-08	1.46529e-06
COPB1	5.52481	0.000106427	0.00306957	0.883383	0.393438	0.478057
ZNF460	5.54358	0.000103148	0.00300664	7.15494	8.4329e-06	7.59571e-05
ALG2	5.54579	0.00010277	0.00300202	3.10749	0.008528	0.019636
UBL3	5.57787	9.74316e-05	0.00288296	1.74558	0.105	0.161123
CIAPIN1	5.58535	9.62297e-05	0.00287435	6.01543	4.7751e-05	0.000294679
F10	5.59656	9.44559e-05	0.00283161	-8.22125	1.93532e-06	2.45499e-05
ARMCX6	5.61386	9.17874e-05	0.00277591	-1.75251	0.103764	0.159601
SEMA3C	5.62668	8.98614e-05	0.00272603	8.75762	9.70171e-07	1.45419e-05
ATXN1L	5.62856	8.95822e-05	0.00272603	2.73948	0.0171698	0.0352452
CAV2	5.63006	8.93605e-05	0.00272603	-1.32716	0.207813	0.283597
FKBP10	5.65143	8.62617e-05	0.0026557	1.18162	0.258999	0.340005
PSME4	5.67569	8.28797e-05	0.00257472	5.82608	6.48011e-05	0.000372545
TSPAN11	5.68935	8.10373e-05	0.00252321	-2.61892	0.0215609	0.0426178
BAK1	5.69111	8.08039e-05	0.00252167	10.2631	1.6329e-07	4.03804e-06
DNAJC16	5.70093	7.95099e-05	0.00249265	3.11658	0.00838145	0.0193538
DCUN1D3	5.7172	7.74132e-05	0.00244933	4.2696	0.000960194	0.00328442
SLC9A1	5.7464	7.37959e-05	0.00236769	12.5805	1.52711e-08	7.7201e-07
ST7L	5.76267	7.1858e-05	0.00233283	-0.554683	0.588743	0.661388
ITGB8	5.77111	7.08743e-05	0.00231185	5.66648	8.4148e-05	0.000458016
IL1RAP	5.77432	7.05034e-05	0.00230524	2.45177	0.0294974	0.0553127
MVD	5.77862	7.00103e-05	0.0022946	4.94474	0.000286635	0.00122792
TSPAN9	5.7819	6.96362e-05	0.00228781	5.57544	9.78259e-05	0.000513492
SLC4A4	5.78472	6.93164e-05	0.00228278	-9.06904	6.58951e-07	1.09692e-05
KIDINS220	5.79002	6.87197e-05	0.00227956	1.53789	0.1486	0.214432
OTUD3	5.79103	6.86073e-05	0.00227956	4.33467	0.000852543	0.00297955
TERF2IP	5.81369	6.6121e-05	0.00221749	3.56289	0.00358742	0.00960284
SEMA6D	5.81921	6.55299e-05	0.0022058	13.1927	8.69132e-09	5.26863e-07
SLC9A6	5.82125	6.53118e-05	0.00220518	1.80181	0.0953383	0.148205
TGFBR1	5.82233	6.51982e-05	0.00220518	2.1345	0.0528901	0.0906082
DNAJB14	5.8233	6.50946e-05	0.00220518	0.940957	0.364273	0.4495
MFAP3	5.8658	6.07563e-05	0.0021288	0.415647	0.684603	0.745722
FAM40A	5.86753	6.05863e-05	0.00212829	1.37591	0.192619	0.266206
EIF4EBP2	5.87013	6.03309e-05	0.00212476	4.42885	0.000718345	0.00258642
TACC1	5.91549	5.60657e-05	0.00202132	5.10712	0.000216203	0.000973333
SLC36A1	5.92159	5.55176e-05	0.00201081	7.72084	3.7959e-06	4.09109e-05
PRKAB2	5.96537	5.17406e-05	0.00190039	0.808951	0.433431	0.517022
DCTN4	5.97621	5.08477e-05	0.00188274	0.558026	0.586526	0.65945
NXPE3	5.98422	5.01983e-05	0.00186879	1.54772	0.146229	0.211689
LANCL2	5.98937	4.97856e-05	0.00185971	-1.74833	0.104508	0.160494
EDN1	5.99239	4.95452e-05	0.00185964	2.97959	0.0108811	0.0240901
SDF2	5.99332	4.9472e-05	0.00185964	6.82245	1.37372e-05	0.000112425
SEPT2	6.00093	4.88723e-05	0.00185383	-0.555423	0.588252	0.660903
FXC1	6.03663	4.61613e-05	0.00176651	8.10921	2.24471e-06	2.72146e-05
ABTB2	6.0601	4.44649e-05	0.00172082	8.84746	8.66831e-07	1.34339e-05
HMCN1	6.09264	4.2222e-05	0.00164798	0.460996	0.652593	0.717941
DAAM1	6.09641	4.19699e-05	0.00164753	11.0112	7.26693e-08	2.27407e-06
CD2AP	6.18099	3.67135e-05	0.00148809	1.36299	0.196553	0.270712
TPM1	6.1951	3.59062e-05	0.00145969	-2.59445	0.0225774	0.0442631
ZMAT3	6.25445	3.27113e-05	0.00137891	3.25941	0.00638452	0.0154074
LINC00641	6.27059	3.18954e-05	0.0013698	-4.7516	0.000402699	0.00161457
VCAN	6.28005	3.1427e-05	0.0013582	-2.81542	0.0148676	0.0312642
BIRC2	6.29988	3.04691e-05	0.00132224	7.49484	5.19621e-06	5.20346e-05
MRPL32	6.30823	3.00747e-05	0.00131284	5.94963	5.30658e-05	0.000319641
GNA13	6.3404	2.8606e-05	0.00127655	10.9768	7.53469e-08	2.33541e-06
SLC25A20	6.3404	2.86059e-05	0.00127655	6.08833	4.2512e-05	0.000268394
RRP12	6.34478	2.8412e-05	0.00127621	8.46617	1.4064e-06	1.92004e-05
HINFP	6.39257	2.63827e-05	0.00120606	2.54353	0.0248442	0.047905
TIPARP	6.4007	2.60533e-05	0.00120179	13.4266	7.04994e-09	4.73452e-07
TMCO1	6.40802	2.57603e-05	0.00119917	7.55927	4.74824e-06	4.86083e-05
GTF3C1	6.46876	2.34582e-05	0.00113161	4.06431	0.00140153	0.00444533
SEMA7A	6.51279	2.19266e-05	0.00108055	29.2621	4.86003e-13	8.3228e-10
KCTD5	6.54085	2.10057e-05	0.00105413	11.448	4.62421e-08	1.703e-06
ZNF805	6.56805	2.01521e-05	0.00102253	2.01568	0.065488	0.108134
SLC26A2	6.67413	1.7158e-05	0.000914646	11.567	4.09834e-08	1.56399e-06
TGFB2	6.71772	1.60676e-05	0.000875483	3.14665	0.00791471	0.018469
KLF7	6.73358	1.56894e-05	0.00086323	2.95531	0.0113958	0.0250197
ITGB3	6.73677	1.56146e-05	0.000862578	21.2627	2.60225e-11	1.25308e-08
ANKRD52	6.77066	1.48413e-05	0.000836733	6.88311	1.25535e-05	0.000104612
GORASP2	6.78084	1.4617e-05	0.000827491	-2.55115	0.0244914	0.0473519
JAG1	6.86878	1.28231e-05	0.000738135	5.36469	0.000139253	0.000678919
DDX3Y	6.91125	1.20416e-05	0.000703094	-13.1144	9.32878e-09	5.53266e-07
FBXL2	6.97592	1.09473e-05	0.000657796	-5.51341	0.000108469	0.000558497
PDLIM5	7.01881	1.02799e-05	0.000628728	1.67881	0.117597	0.176886
TRIAP1	7.07695	9.44331e-06	0.000596191	9.02334	6.97004e-07	1.14771e-05
ANGPTL4	7.1113	8.98326e-06	0.000587296	14.108	3.8996e-09	3.21834e-07
RNF11	7.12423	8.81639e-06	0.000580695	5.71227	7.8043e-05	0.000432911
SPHK1	7.16983	8.25335e-06	0.000553727	16.2297	7.17683e-10	1.17906e-07
COL4A5	7.17448	8.19811e-06	0.000553271	7.05665	9.72687e-06	8.47159e-05
MMP16	7.19036	8.01248e-06	0.000546124	4.57409	0.000552749	0.00209444
SQLE	7.19734	7.93234e-06	0.000546096	11.2164	5.86574e-08	1.98421e-06
FTX	7.19775	7.92763e-06	0.000546096	-2.21366	0.0457955	0.0802709
TMEM30A	7.26615	7.18584e-06	0.00051274	4.36394	0.000808259	0.00285023
POMT2	7.33446	6.51818e-06	0.000481191	10.8848	8.30563e-08	2.50082e-06
FAM26E	7.37177	6.1816e-06	0.000473577	0.275909	0.787055	0.832059
KDM5B	7.38965	6.02691e-06	0.00046914	7.54999	4.81016e-06	4.91418e-05
MPZL1	7.39018	6.02239e-06	0.00046914	1.67365	0.118623	0.178156
DHCR7	7.45141	5.52341e-06	0.000442519	11.4485	4.62187e-08	1.703e-06
MUL1	7.57179	4.66603e-06	0.000392175	3.58492	0.003441	0.00928717
EPHA4	7.58334	4.59158e-06	0.000388987	0.647886	0.528593	0.607552
ATAD1	7.66433	4.10355e-06	0.000362701	4.68038	0.000457045	0.00179722
SPTLC1	7.66587	4.09484e-06	0.000362701	2.38587	0.0333458	0.0614028
IDI1	7.72011	3.79971e-06	0.000342474	14.1717	3.69431e-09	3.10504e-07
LRRC17	7.7453	3.6704e-06	0.000334627	10.3336	1.50992e-07	3.83072e-06
SDE2	7.78001	3.49985e-06	0.000323973	8.26289	1.83222e-06	2.36138e-05
FZD8	7.78478	3.4771e-06	0.000323973	12.9126	1.12159e-08	6.22096e-07
BHLHE40	7.8406	3.22203e-06	0.000309196	22.6419	1.19361e-11	7.10979e-09
SLC6A15	7.87104	3.09141e-06	0.000302516	17.0621	3.90165e-10	8.76272e-08
FDFT1	7.89706	2.98424e-06	0.000294131	12.4612	1.70913e-08	8.27382e-07
PTGER4	7.9107	2.92963e-06	0.000291256	-3.91361	0.00185496	0.00558525
CDKN1A	8.15333	2.11701e-06	0.000235797	15.845	9.60538e-10	1.31956e-07
WLS	8.20848	1.96818e-06	0.000226589	24.2727	5.02546e-12	3.62362e-09
MGC23284	8.85002	8.64058e-07	0.000134518	5.04717	0.000239823	0.00105917
FAM46A	8.89384	8.18138e-07	0.000131865	-3.20023	0.00714648	0.0169641
ENC1	9.14079	6.03614e-07	0.00011175	30.4982	2.89278e-13	8.3228e-10
HMGCR	9.18485	5.72113e-07	0.000109591	18.4414	1.506e-10	4.48525e-08
DCBLD2	9.59994	3.48536e-07	9.54988e-05	13.5295	6.43616e-09	4.57411e-07
TRIB1	9.6208	3.40112e-07	9.54988e-05	26.5117	1.67149e-12	1.52662e-09
CDK6	10.0495	2.07562e-07	8.01225e-05	-2.31663	0.0379048	0.0684906
TNFRSF10D	10.1879	1.77592e-07	7.61983e-05	5.64573	8.70777e-05	0.00046838
FRMD6	10.578	1.15478e-07	6.32821e-05	1.29262	0.219157	0.29652
CYP51A1	10.7917	9.17154e-08	5.41147e-05	10.2873	1.58942e-07	3.95191e-06
MSMO1	11.7767	3.32176e-08	3.2671e-05	13.3951	7.25019e-09	4.83842e-07
SERPINE1	11.8787	3.0024e-08	3.2671e-05	0.063279	0.950529	0.962259
HMGCS1	13.9698	4.38793e-09	1.24703e-05	15.8028	9.92078e-10	1.31956e-07
